# Supplementary material for: Selective Cytogenetic Responses to Nano-Fertilizer Co-Exposure in Allium cepa L.: Implications for Sublethal Phytotoxicity in Agroecosystems
Source: J Xenobiot. 2026 Apr 24;16(3):71. doi: 10.3390/jox16030071 (PMC13214931; doi:10.3390/jox16030071)
Supplement: Supplementary file 1 [file jox-16-00071-s001.zip]

Archive with 1 entries (1 files):
- jox-4237601-supplementary.xlsx
