# Supplementary material for: Selective Cytogenetic Responses to Nano-Fertilizer Co-Exposure in Allium cepa L.: Implications for Sublethal Phytotoxicity in Agroecosystems
Source: J Xenobiot. 2026 Apr 24;16(3):71. doi: 10.3390/jox16030071 (PMC13214931; doi:10.3390/jox16030071)
Supplement: Supplementary file 1 [file jox-16-00071-s001.zip › jox-4237601-supplementary.xlsx]

## Sheet: Tukey_Root_Number
Tukey's multiple comparisons test_ Root Number	Adjusted P Value
Colchicine (+) vs. Water (-)	0.9999
AgNPs vs. Water (-)	0.9999
(NH 4​) 2​SO4​_0.03 vs. Water (-)	0.7606
(NH 4​) 2​SO4​_0.063 vs. Water (-)	0.891
(NH 4​) 2​SO4​_0.25 vs. Water (-)	0.9999
(NH 4​) 2​SO4​_0.5 vs. Water (-)	0.9999
(NH 4​) 2​SO4​_0.03 + AgNPs vs. Water (-)	0.8527
(NH 4​) 2​SO4​_0.063 + AgNPs vs. Water (-)	0.9999
(NH 4​) 2​SO4​_0.25 + AgNPs vs. Water (-)	0.9848
(NH 4​) 2​SO4​_0.5 + AgNPs vs. Water (-)	0.9999
AgNPs + (NH 4​) 2​SO4​_0.03 vs. Water (-)	0.9999
AgNPs + (NH 4​) 2​SO4​_0.063 vs. Water (-)	0.9999
AgNPs + (NH 4​) 2​SO4​_0.25 vs. Water (-)	0.9999
AgNPs + (NH 4​) 2​SO4​_0.5 vs. Water (-)	0.9999
CO(NH 2​ ) 2​_0.03 vs. Water (-)	0.9996
CO(NH 2​ ) 2​_0.063 vs. Water (-)	0.9673
CO(NH 2​ ) 2​_0.25 vs. Water (-)	0.9999
CO(NH 2​ ) 2​_0.5 vs. Water (-)	0.9999
CO(NH 2​ ) 2​_0.03 + AgNPs vs. Water (-)	0.9959
CO(NH 2​ ) 2​_0.063 +AgNPs vs. Water (-)	0.8856
CO(NH 2​ ) 2​_0.25 + AgNPs vs. Water (-)	0.9999
CO(NH 2​ ) 2​_0.5 + AgNPs vs. Water (-)	0.9999
AgNPs + CO(NH 2​ ) 2​_0.03 vs. Water (-)	0.9755
AgNPs + CO(NH 2​ ) 2​_0.063 vs. Water (-)	0.9997
AgNPs + CO(NH 2​ ) 2​_0.25 vs. Water (-)	0.9999
AgNPs + CO(NH 2​ ) 2​_0.5 vs. Water (-)	0.9999
AgNPs vs. Colchicine (+)	0.9999
(NH 4​) 2​SO4​_0.03 vs. Colchicine (+)	0.6565
(NH 4​) 2​SO4​_0.063 vs. Colchicine (+)	0.7681
(NH 4​) 2​SO4​_0.25 vs. Colchicine (+)	0.9999
(NH 4​) 2​SO4​_0.5 vs. Colchicine (+)	0.9999
(NH 4​) 2​SO4​_0.03 + AgNPs vs. Colchicine (+)	0.7425
(NH 4​) 2​SO4​_0.063 + AgNPs vs. Colchicine (+)	0.9964
(NH 4​) 2​SO4​_0.25 + AgNPs vs. Colchicine (+)	0.9209
(NH 4​) 2​SO4​_0.5 + AgNPs vs. Colchicine (+)	0.9999
AgNPs + (NH 4​) 2​SO4​_0.03 vs. Colchicine (+)	0.9964
AgNPs + (NH 4​) 2​SO4​_0.063 vs. Colchicine (+)	0.999
AgNPs + (NH 4​) 2​SO4​_0.25 vs. Colchicine (+)	0.9999
AgNPs + (NH 4​) 2​SO4​_0.5 vs. Colchicine (+)	0.9999
CO(NH 2​ ) 2​_0.03 vs. Colchicine (+)	0.987
CO(NH 2​ ) 2​_0.063 vs. Colchicine (+)	0.8879
CO(NH 2​ ) 2​_0.25 vs. Colchicine (+)	0.9999
CO(NH 2​ ) 2​_0.5 vs. Colchicine (+)	0.9999
CO(NH 2​ ) 2​_0.03 + AgNPs vs. Colchicine (+)	0.961
CO(NH 2​ ) 2​_0.063 +AgNPs vs. Colchicine (+)	0.7772
CO(NH 2​ ) 2​_0.25 + AgNPs vs. Colchicine (+)	0.9999
CO(NH 2​ ) 2​_0.5 + AgNPs vs. Colchicine (+)	0.9999
AgNPs + CO(NH 2​ ) 2​_0.03 vs. Colchicine (+)	0.9038
AgNPs + CO(NH 2​ ) 2​_0.063 vs. Colchicine (+)	0.9893
AgNPs + CO(NH 2​ ) 2​_0.25 vs. Colchicine (+)	0.9999
AgNPs + CO(NH 2​ ) 2​_0.5 vs. Colchicine (+)	0.9999
(NH 4​) 2​SO4​_0.03 vs. AgNPs	0.9884
(NH 4​) 2​SO4​_0.063 vs. AgNPs	0.9964
(NH 4​) 2​SO4​_0.25 vs. AgNPs	0.9999
(NH 4​) 2​SO4​_0.5 vs. AgNPs	0.9999
(NH 4​) 2​SO4​_0.03 + AgNPs vs. AgNPs	0.9963
(NH 4​) 2​SO4​_0.063 + AgNPs vs. AgNPs	0.9999
(NH 4​) 2​SO4​_0.25 + AgNPs vs. AgNPs	0.9999
(NH 4​) 2​SO4​_0.5 + AgNPs vs. AgNPs	0.9999
AgNPs + (NH 4​) 2​SO4​_0.03 vs. AgNPs	0.9999
AgNPs + (NH 4​) 2​SO4​_0.063 vs. AgNPs	0.9999
AgNPs + (NH 4​) 2​SO4​_0.25 vs. AgNPs	0.9999
AgNPs + (NH 4​) 2​SO4​_0.5 vs. AgNPs	0.9999
CO(NH 2​ ) 2​_0.03 vs. AgNPs	0.9999
CO(NH 2​ ) 2​_0.063 vs. AgNPs	0.9999
CO(NH 2​ ) 2​_0.25 vs. AgNPs	0.9999
CO(NH 2​ ) 2​_0.5 vs. AgNPs	0.9999
CO(NH 2​ ) 2​_0.03 + AgNPs vs. AgNPs	0.9999
CO(NH 2​ ) 2​_0.063 +AgNPs vs. AgNPs	0.9979
CO(NH 2​ ) 2​_0.25 + AgNPs vs. AgNPs	0.9999
CO(NH 2​ ) 2​_0.5 + AgNPs vs. AgNPs	0.9999
AgNPs + CO(NH 2​ ) 2​_0.03 vs. AgNPs	0.9999
AgNPs + CO(NH 2​ ) 2​_0.063 vs. AgNPs	0.9999
AgNPs + CO(NH 2​ ) 2​_0.25 vs. AgNPs	0.9999
AgNPs + CO(NH 2​ ) 2​_0.5 vs. AgNPs	0.9999
(NH 4​) 2​SO4​_0.063 vs. (NH 4​) 2​SO4​_0.03	0.9999
(NH 4​) 2​SO4​_0.25 vs. (NH 4​) 2​SO4​_0.03	0.974
(NH 4​) 2​SO4​_0.5 vs. (NH 4​) 2​SO4​_0.03	0.9651
(NH 4​) 2​SO4​_0.03 + AgNPs vs. (NH 4​) 2​SO4​_0.03	0.9999
(NH 4​) 2​SO4​_0.063 + AgNPs vs. (NH 4​) 2​SO4​_0.03	0.9999
(NH 4​) 2​SO4​_0.25 + AgNPs vs. (NH 4​) 2​SO4​_0.03	0.9999
(NH 4​) 2​SO4​_0.5 + AgNPs vs. (NH 4​) 2​SO4​_0.03	0.9999
AgNPs + (NH 4​) 2​SO4​_0.03 vs. (NH 4​) 2​SO4​_0.03	0.9999
AgNPs + (NH 4​) 2​SO4​_0.063 vs. (NH 4​) 2​SO4​_0.03	0.9999
AgNPs + (NH 4​) 2​SO4​_0.25 vs. (NH 4​) 2​SO4​_0.03	0.9756
AgNPs + (NH 4​) 2​SO4​_0.5 vs. (NH 4​) 2​SO4​_0.03	0.9106
CO(NH 2​ ) 2​_0.03 vs. (NH 4​) 2​SO4​_0.03	0.9999
CO(NH 2​ ) 2​_0.063 vs. (NH 4​) 2​SO4​_0.03	0.9999
CO(NH 2​ ) 2​_0.25 vs. (NH 4​) 2​SO4​_0.03	0.981
CO(NH 2​ ) 2​_0.5 vs. (NH 4​) 2​SO4​_0.03	0.9379
CO(NH 2​ ) 2​_0.03 + AgNPs vs. (NH 4​) 2​SO4​_0.03	0.9999
CO(NH 2​ ) 2​_0.063 +AgNPs vs. (NH 4​) 2​SO4​_0.03	0.9999
CO(NH 2​ ) 2​_0.25 + AgNPs vs. (NH 4​) 2​SO4​_0.03	0.9999
CO(NH 2​ ) 2​_0.5 + AgNPs vs. (NH 4​) 2​SO4​_0.03	0.8669
AgNPs + CO(NH 2​ ) 2​_0.03 vs. (NH 4​) 2​SO4​_0.03	0.9999
AgNPs + CO(NH 2​ ) 2​_0.063 vs. (NH 4​) 2​SO4​_0.03	0.9999
AgNPs + CO(NH 2​ ) 2​_0.25 vs. (NH 4​) 2​SO4​_0.03	0.6189
AgNPs + CO(NH 2​ ) 2​_0.5 vs. (NH 4​) 2​SO4​_0.03	0.9891
(NH 4​) 2​SO4​_0.25 vs. (NH 4​) 2​SO4​_0.063	0.9879
(NH 4​) 2​SO4​_0.5 vs. (NH 4​) 2​SO4​_0.063	0.9832
(NH 4​) 2​SO4​_0.03 + AgNPs vs. (NH 4​) 2​SO4​_0.063	0.9999
(NH 4​) 2​SO4​_0.063 + AgNPs vs. (NH 4​) 2​SO4​_0.063	0.9999
(NH 4​) 2​SO4​_0.25 + AgNPs vs. (NH 4​) 2​SO4​_0.063	0.9999
(NH 4​) 2​SO4​_0.5 + AgNPs vs. (NH 4​) 2​SO4​_0.063	0.9999
AgNPs + (NH 4​) 2​SO4​_0.03 vs. (NH 4​) 2​SO4​_0.063	0.9999
AgNPs + (NH 4​) 2​SO4​_0.063 vs. (NH 4​) 2​SO4​_0.063	0.9999
AgNPs + (NH 4​) 2​SO4​_0.25 vs. (NH 4​) 2​SO4​_0.063	0.9887
AgNPs + (NH 4​) 2​SO4​_0.5 vs. (NH 4​) 2​SO4​_0.063	0.9519
CO(NH 2​ ) 2​_0.03 vs. (NH 4​) 2​SO4​_0.063	0.9999
CO(NH 2​ ) 2​_0.063 vs. (NH 4​) 2​SO4​_0.063	0.9999
CO(NH 2​ ) 2​_0.25 vs. (NH 4​) 2​SO4​_0.063	0.9914
CO(NH 2​ ) 2​_0.5 vs. (NH 4​) 2​SO4​_0.063	0.9681
CO(NH 2​ ) 2​_0.03 + AgNPs vs. (NH 4​) 2​SO4​_0.063	0.9999
CO(NH 2​ ) 2​_0.063 +AgNPs vs. (NH 4​) 2​SO4​_0.063	0.9999
CO(NH 2​ ) 2​_0.25 + AgNPs vs. (NH 4​) 2​SO4​_0.063	0.9999
CO(NH 2​ ) 2​_0.5 + AgNPs vs. (NH 4​) 2​SO4​_0.063	0.9241
AgNPs + CO(NH 2​ ) 2​_0.03 vs. (NH 4​) 2​SO4​_0.063	0.9999
AgNPs + CO(NH 2​ ) 2​_0.063 vs. (NH 4​) 2​SO4​_0.063	0.9999
AgNPs + CO(NH 2​ ) 2​_0.25 vs. (NH 4​) 2​SO4​_0.063	0.7367
AgNPs + CO(NH 2​ ) 2​_0.5 vs. (NH 4​) 2​SO4​_0.063	0.9953
(NH 4​) 2​SO4​_0.5 vs. (NH 4​) 2​SO4​_0.25	0.9999
(NH 4​) 2​SO4​_0.03 + AgNPs vs. (NH 4​) 2​SO4​_0.25	0.9883
(NH 4​) 2​SO4​_0.063 + AgNPs vs. (NH 4​) 2​SO4​_0.25	0.9999
(NH 4​) 2​SO4​_0.25 + AgNPs vs. (NH 4​) 2​SO4​_0.25	0.9992
(NH 4​) 2​SO4​_0.5 + AgNPs vs. (NH 4​) 2​SO4​_0.25	0.9999
AgNPs + (NH 4​) 2​SO4​_0.03 vs. (NH 4​) 2​SO4​_0.25	0.9999
AgNPs + (NH 4​) 2​SO4​_0.063 vs. (NH 4​) 2​SO4​_0.25	0.9999
AgNPs + (NH 4​) 2​SO4​_0.25 vs. (NH 4​) 2​SO4​_0.25	0.9999
AgNPs + (NH 4​) 2​SO4​_0.5 vs. (NH 4​) 2​SO4​_0.25	0.9999
CO(NH 2​ ) 2​_0.03 vs. (NH 4​) 2​SO4​_0.25	0.9999
CO(NH 2​ ) 2​_0.063 vs. (NH 4​) 2​SO4​_0.25	0.9987
CO(NH 2​ ) 2​_0.25 vs. (NH 4​) 2​SO4​_0.25	0.9999
CO(NH 2​ ) 2​_0.5 vs. (NH 4​) 2​SO4​_0.25	0.9999
CO(NH 2​ ) 2​_0.03 + AgNPs vs. (NH 4​) 2​SO4​_0.25	0.9999
CO(NH 2​ ) 2​_0.063 +AgNPs vs. (NH 4​) 2​SO4​_0.25	0.9921
CO(NH 2​ ) 2​_0.25 + AgNPs vs. (NH 4​) 2​SO4​_0.25	0.9999
CO(NH 2​ ) 2​_0.5 + AgNPs vs. (NH 4​) 2​SO4​_0.25	0.9999
AgNPs + CO(NH 2​ ) 2​_0.03 vs. (NH 4​) 2​SO4​_0.25	0.9991
AgNPs + CO(NH 2​ ) 2​_0.063 vs. (NH 4​) 2​SO4​_0.25	0.9999
AgNPs + CO(NH 2​ ) 2​_0.25 vs. (NH 4​) 2​SO4​_0.25	0.9999
AgNPs + CO(NH 2​ ) 2​_0.5 vs. (NH 4​) 2​SO4​_0.25	0.9999
(NH 4​) 2​SO4​_0.03 + AgNPs vs. (NH 4​) 2​SO4​_0.5	0.9834
(NH 4​) 2​SO4​_0.063 + AgNPs vs. (NH 4​) 2​SO4​_0.5	0.9999
(NH 4​) 2​SO4​_0.25 + AgNPs vs. (NH 4​) 2​SO4​_0.5	0.9986
(NH 4​) 2​SO4​_0.5 + AgNPs vs. (NH 4​) 2​SO4​_0.5	0.9999
AgNPs + (NH 4​) 2​SO4​_0.03 vs. (NH 4​) 2​SO4​_0.5	0.9999
AgNPs + (NH 4​) 2​SO4​_0.063 vs. (NH 4​) 2​SO4​_0.5	0.9999
AgNPs + (NH 4​) 2​SO4​_0.25 vs. (NH 4​) 2​SO4​_0.5	0.9999
AgNPs + (NH 4​) 2​SO4​_0.5 vs. (NH 4​) 2​SO4​_0.5	0.9999
CO(NH 2​ ) 2​_0.03 vs. (NH 4​) 2​SO4​_0.5	0.9999
CO(NH 2​ ) 2​_0.063 vs. (NH 4​) 2​SO4​_0.5	0.9979
CO(NH 2​ ) 2​_0.25 vs. (NH 4​) 2​SO4​_0.5	0.9999
CO(NH 2​ ) 2​_0.5 vs. (NH 4​) 2​SO4​_0.5	0.9999
CO(NH 2​ ) 2​_0.03 + AgNPs vs. (NH 4​) 2​SO4​_0.5	0.9998
CO(NH 2​ ) 2​_0.063 +AgNPs vs. (NH 4​) 2​SO4​_0.5	0.9885
CO(NH 2​ ) 2​_0.25 + AgNPs vs. (NH 4​) 2​SO4​_0.5	0.9999
CO(NH 2​ ) 2​_0.5 + AgNPs vs. (NH 4​) 2​SO4​_0.5	0.9999
AgNPs + CO(NH 2​ ) 2​_0.03 vs. (NH 4​) 2​SO4​_0.5	0.9985
AgNPs + CO(NH 2​ ) 2​_0.063 vs. (NH 4​) 2​SO4​_0.5	0.9999
AgNPs + CO(NH 2​ ) 2​_0.25 vs. (NH 4​) 2​SO4​_0.5	0.9999
AgNPs + CO(NH 2​ ) 2​_0.5 vs. (NH 4​) 2​SO4​_0.5	0.9999
(NH 4​) 2​SO4​_0.063 + AgNPs vs. (NH 4​) 2​SO4​_0.03 + AgNPs	0.9999
(NH 4​) 2​SO4​_0.25 + AgNPs vs. (NH 4​) 2​SO4​_0.03 + AgNPs	0.9999
(NH 4​) 2​SO4​_0.5 + AgNPs vs. (NH 4​) 2​SO4​_0.03 + AgNPs	0.9999
AgNPs + (NH 4​) 2​SO4​_0.03 vs. (NH 4​) 2​SO4​_0.03 + AgNPs	0.9999
AgNPs + (NH 4​) 2​SO4​_0.063 vs. (NH 4​) 2​SO4​_0.03 + AgNPs	0.9999
AgNPs + (NH 4​) 2​SO4​_0.25 vs. (NH 4​) 2​SO4​_0.03 + AgNPs	0.9891
AgNPs + (NH 4​) 2​SO4​_0.5 vs. (NH 4​) 2​SO4​_0.03 + AgNPs	0.9491
CO(NH 2​ ) 2​_0.03 vs. (NH 4​) 2​SO4​_0.03 + AgNPs	0.9999
CO(NH 2​ ) 2​_0.063 vs. (NH 4​) 2​SO4​_0.03 + AgNPs	0.9999
CO(NH 2​ ) 2​_0.25 vs. (NH 4​) 2​SO4​_0.03 + AgNPs	0.9919
CO(NH 2​ ) 2​_0.5 vs. (NH 4​) 2​SO4​_0.03 + AgNPs	0.9671
CO(NH 2​ ) 2​_0.03 + AgNPs vs. (NH 4​) 2​SO4​_0.03 + AgNPs	0.9999
CO(NH 2​ ) 2​_0.063 +AgNPs vs. (NH 4​) 2​SO4​_0.03 + AgNPs	0.9999
CO(NH 2​ ) 2​_0.25 + AgNPs vs. (NH 4​) 2​SO4​_0.03 + AgNPs	0.9999
CO(NH 2​ ) 2​_0.5 + AgNPs vs. (NH 4​) 2​SO4​_0.03 + AgNPs	0.9181
AgNPs + CO(NH 2​ ) 2​_0.03 vs. (NH 4​) 2​SO4​_0.03 + AgNPs	0.9999
AgNPs + CO(NH 2​ ) 2​_0.063 vs. (NH 4​) 2​SO4​_0.03 + AgNPs	0.9999
AgNPs + CO(NH 2​ ) 2​_0.25 vs. (NH 4​) 2​SO4​_0.03 + AgNPs	0.7076
AgNPs + CO(NH 2​ ) 2​_0.5 vs. (NH 4​) 2​SO4​_0.03 + AgNPs	0.9958
(NH 4​) 2​SO4​_0.25 + AgNPs vs. (NH 4​) 2​SO4​_0.063 + AgNPs	0.9999
(NH 4​) 2​SO4​_0.5 + AgNPs vs. (NH 4​) 2​SO4​_0.063 + AgNPs	0.9999
AgNPs + (NH 4​) 2​SO4​_0.03 vs. (NH 4​) 2​SO4​_0.063 + AgNPs	0.9999
AgNPs + (NH 4​) 2​SO4​_0.063 vs. (NH 4​) 2​SO4​_0.063 + AgNPs	0.9999
AgNPs + (NH 4​) 2​SO4​_0.25 vs. (NH 4​) 2​SO4​_0.063 + AgNPs	0.9999
AgNPs + (NH 4​) 2​SO4​_0.5 vs. (NH 4​) 2​SO4​_0.063 + AgNPs	0.9999
CO(NH 2​ ) 2​_0.03 vs. (NH 4​) 2​SO4​_0.063 + AgNPs	0.9999
CO(NH 2​ ) 2​_0.063 vs. (NH 4​) 2​SO4​_0.063 + AgNPs	0.9999
CO(NH 2​ ) 2​_0.25 vs. (NH 4​) 2​SO4​_0.063 + AgNPs	0.9999
CO(NH 2​ ) 2​_0.5 vs. (NH 4​) 2​SO4​_0.063 + AgNPs	0.9999
CO(NH 2​ ) 2​_0.03 + AgNPs vs. (NH 4​) 2​SO4​_0.063 + AgNPs	0.9999
CO(NH 2​ ) 2​_0.063 +AgNPs vs. (NH 4​) 2​SO4​_0.063 + AgNPs	0.9999
CO(NH 2​ ) 2​_0.25 + AgNPs vs. (NH 4​) 2​SO4​_0.063 + AgNPs	0.9999
CO(NH 2​ ) 2​_0.5 + AgNPs vs. (NH 4​) 2​SO4​_0.063 + AgNPs	0.9999
AgNPs + CO(NH 2​ ) 2​_0.03 vs. (NH 4​) 2​SO4​_0.063 + AgNPs	0.9999
AgNPs + CO(NH 2​ ) 2​_0.063 vs. (NH 4​) 2​SO4​_0.063 + AgNPs	0.9999
AgNPs + CO(NH 2​ ) 2​_0.25 vs. (NH 4​) 2​SO4​_0.063 + AgNPs	0.9945
AgNPs + CO(NH 2​ ) 2​_0.5 vs. (NH 4​) 2​SO4​_0.063 + AgNPs	0.9999
(NH 4​) 2​SO4​_0.5 + AgNPs vs. (NH 4​) 2​SO4​_0.25 + AgNPs	0.9999
AgNPs + (NH 4​) 2​SO4​_0.03 vs. (NH 4​) 2​SO4​_0.25 + AgNPs	0.9999
AgNPs + (NH 4​) 2​SO4​_0.063 vs. (NH 4​) 2​SO4​_0.25 + AgNPs	0.9999
AgNPs + (NH 4​) 2​SO4​_0.25 vs. (NH 4​) 2​SO4​_0.25 + AgNPs	0.9992
AgNPs + (NH 4​) 2​SO4​_0.5 vs. (NH 4​) 2​SO4​_0.25 + AgNPs	0.9931
CO(NH 2​ ) 2​_0.03 vs. (NH 4​) 2​SO4​_0.25 + AgNPs	0.9999
CO(NH 2​ ) 2​_0.063 vs. (NH 4​) 2​SO4​_0.25 + AgNPs	0.9999
CO(NH 2​ ) 2​_0.25 vs. (NH 4​) 2​SO4​_0.25 + AgNPs	0.9995
CO(NH 2​ ) 2​_0.5 vs. (NH 4​) 2​SO4​_0.25 + AgNPs	0.9963
CO(NH 2​ ) 2​_0.03 + AgNPs vs. (NH 4​) 2​SO4​_0.25 + AgNPs	0.9999
CO(NH 2​ ) 2​_0.063 +AgNPs vs. (NH 4​) 2​SO4​_0.25 + AgNPs	0.9999
CO(NH 2​ ) 2​_0.25 + AgNPs vs. (NH 4​) 2​SO4​_0.25 + AgNPs	0.9999
CO(NH 2​ ) 2​_0.5 + AgNPs vs. (NH 4​) 2​SO4​_0.25 + AgNPs	0.9862
AgNPs + CO(NH 2​ ) 2​_0.03 vs. (NH 4​) 2​SO4​_0.25 + AgNPs	0.9999
AgNPs + CO(NH 2​ ) 2​_0.063 vs. (NH 4​) 2​SO4​_0.25 + AgNPs	0.9999
AgNPs + CO(NH 2​ ) 2​_0.25 vs. (NH 4​) 2​SO4​_0.25 + AgNPs	0.9032
AgNPs + CO(NH 2​ ) 2​_0.5 vs. (NH 4​) 2​SO4​_0.25 + AgNPs	0.9998
AgNPs + (NH 4​) 2​SO4​_0.03 vs. (NH 4​) 2​SO4​_0.5 + AgNPs	0.9999
AgNPs + (NH 4​) 2​SO4​_0.063 vs. (NH 4​) 2​SO4​_0.5 + AgNPs	0.9999
AgNPs + (NH 4​) 2​SO4​_0.25 vs. (NH 4​) 2​SO4​_0.5 + AgNPs	0.9999
AgNPs + (NH 4​) 2​SO4​_0.5 vs. (NH 4​) 2​SO4​_0.5 + AgNPs	0.9999
CO(NH 2​ ) 2​_0.03 vs. (NH 4​) 2​SO4​_0.5 + AgNPs	0.9999
CO(NH 2​ ) 2​_0.063 vs. (NH 4​) 2​SO4​_0.5 + AgNPs	0.9999
CO(NH 2​ ) 2​_0.25 vs. (NH 4​) 2​SO4​_0.5 + AgNPs	0.9999
CO(NH 2​ ) 2​_0.5 vs. (NH 4​) 2​SO4​_0.5 + AgNPs	0.9999
CO(NH 2​ ) 2​_0.03 + AgNPs vs. (NH 4​) 2​SO4​_0.5 + AgNPs	0.9999
CO(NH 2​ ) 2​_0.063 +AgNPs vs. (NH 4​) 2​SO4​_0.5 + AgNPs	0.9999
CO(NH 2​ ) 2​_0.25 + AgNPs vs. (NH 4​) 2​SO4​_0.5 + AgNPs	0.9999
CO(NH 2​ ) 2​_0.5 + AgNPs vs. (NH 4​) 2​SO4​_0.5 + AgNPs	0.9999
AgNPs + CO(NH 2​ ) 2​_0.03 vs. (NH 4​) 2​SO4​_0.5 + AgNPs	0.9999
AgNPs + CO(NH 2​ ) 2​_0.063 vs. (NH 4​) 2​SO4​_0.5 + AgNPs	0.9999
AgNPs + CO(NH 2​ ) 2​_0.25 vs. (NH 4​) 2​SO4​_0.5 + AgNPs	0.9998
AgNPs + CO(NH 2​ ) 2​_0.5 vs. (NH 4​) 2​SO4​_0.5 + AgNPs	0.9999
AgNPs + (NH 4​) 2​SO4​_0.063 vs. AgNPs + (NH 4​) 2​SO4​_0.03	0.9999
AgNPs + (NH 4​) 2​SO4​_0.25 vs. AgNPs + (NH 4​) 2​SO4​_0.03	0.9999
AgNPs + (NH 4​) 2​SO4​_0.5 vs. AgNPs + (NH 4​) 2​SO4​_0.03	0.9999
CO(NH 2​ ) 2​_0.03 vs. AgNPs + (NH 4​) 2​SO4​_0.03	0.9999
CO(NH 2​ ) 2​_0.063 vs. AgNPs + (NH 4​) 2​SO4​_0.03	0.9999
CO(NH 2​ ) 2​_0.25 vs. AgNPs + (NH 4​) 2​SO4​_0.03	0.9999
CO(NH 2​ ) 2​_0.5 vs. AgNPs + (NH 4​) 2​SO4​_0.03	0.9999
CO(NH 2​ ) 2​_0.03 + AgNPs vs. AgNPs + (NH 4​) 2​SO4​_0.03	0.9999
CO(NH 2​ ) 2​_0.063 +AgNPs vs. AgNPs + (NH 4​) 2​SO4​_0.03	0.9999
CO(NH 2​ ) 2​_0.25 + AgNPs vs. AgNPs + (NH 4​) 2​SO4​_0.03	0.9999
CO(NH 2​ ) 2​_0.5 + AgNPs vs. AgNPs + (NH 4​) 2​SO4​_0.03	0.9999
AgNPs + CO(NH 2​ ) 2​_0.03 vs. AgNPs + (NH 4​) 2​SO4​_0.03	0.9999
AgNPs + CO(NH 2​ ) 2​_0.063 vs. AgNPs + (NH 4​) 2​SO4​_0.03	0.9999
AgNPs + CO(NH 2​ ) 2​_0.25 vs. AgNPs + (NH 4​) 2​SO4​_0.03	0.9945
AgNPs + CO(NH 2​ ) 2​_0.5 vs. AgNPs + (NH 4​) 2​SO4​_0.03	0.9999
AgNPs + (NH 4​) 2​SO4​_0.25 vs. AgNPs + (NH 4​) 2​SO4​_0.063	0.9999
AgNPs + (NH 4​) 2​SO4​_0.5 vs. AgNPs + (NH 4​) 2​SO4​_0.063	0.9999
CO(NH 2​ ) 2​_0.03 vs. AgNPs + (NH 4​) 2​SO4​_0.063	0.9999
CO(NH 2​ ) 2​_0.063 vs. AgNPs + (NH 4​) 2​SO4​_0.063	0.9999
CO(NH 2​ ) 2​_0.25 vs. AgNPs + (NH 4​) 2​SO4​_0.063	0.9999
CO(NH 2​ ) 2​_0.5 vs. AgNPs + (NH 4​) 2​SO4​_0.063	0.9999
CO(NH 2​ ) 2​_0.03 + AgNPs vs. AgNPs + (NH 4​) 2​SO4​_0.063	0.9999
CO(NH 2​ ) 2​_0.063 +AgNPs vs. AgNPs + (NH 4​) 2​SO4​_0.063	0.9999
CO(NH 2​ ) 2​_0.25 + AgNPs vs. AgNPs + (NH 4​) 2​SO4​_0.063	0.9999
CO(NH 2​ ) 2​_0.5 + AgNPs vs. AgNPs + (NH 4​) 2​SO4​_0.063	0.9999
AgNPs + CO(NH 2​ ) 2​_0.03 vs. AgNPs + (NH 4​) 2​SO4​_0.063	0.9999
AgNPs + CO(NH 2​ ) 2​_0.063 vs. AgNPs + (NH 4​) 2​SO4​_0.063	0.9999
AgNPs + CO(NH 2​ ) 2​_0.25 vs. AgNPs + (NH 4​) 2​SO4​_0.063	0.9984
AgNPs + CO(NH 2​ ) 2​_0.5 vs. AgNPs + (NH 4​) 2​SO4​_0.063	0.9999
AgNPs + (NH 4​) 2​SO4​_0.5 vs. AgNPs + (NH 4​) 2​SO4​_0.25	0.9999
CO(NH 2​ ) 2​_0.03 vs. AgNPs + (NH 4​) 2​SO4​_0.25	0.9999
CO(NH 2​ ) 2​_0.063 vs. AgNPs + (NH 4​) 2​SO4​_0.25	0.9988
CO(NH 2​ ) 2​_0.25 vs. AgNPs + (NH 4​) 2​SO4​_0.25	0.9999
CO(NH 2​ ) 2​_0.5 vs. AgNPs + (NH 4​) 2​SO4​_0.25	0.9999
CO(NH 2​ ) 2​_0.03 + AgNPs vs. AgNPs + (NH 4​) 2​SO4​_0.25	0.9999
CO(NH 2​ ) 2​_0.063 +AgNPs vs. AgNPs + (NH 4​) 2​SO4​_0.25	0.9927
CO(NH 2​ ) 2​_0.25 + AgNPs vs. AgNPs + (NH 4​) 2​SO4​_0.25	0.9999
CO(NH 2​ ) 2​_0.5 + AgNPs vs. AgNPs + (NH 4​) 2​SO4​_0.25	0.9999
AgNPs + CO(NH 2​ ) 2​_0.03 vs. AgNPs + (NH 4​) 2​SO4​_0.25	0.9992
AgNPs + CO(NH 2​ ) 2​_0.063 vs. AgNPs + (NH 4​) 2​SO4​_0.25	0.9999
AgNPs + CO(NH 2​ ) 2​_0.25 vs. AgNPs + (NH 4​) 2​SO4​_0.25	0.9999
AgNPs + CO(NH 2​ ) 2​_0.5 vs. AgNPs + (NH 4​) 2​SO4​_0.25	0.9999
CO(NH 2​ ) 2​_0.03 vs. AgNPs + (NH 4​) 2​SO4​_0.5	0.9997
CO(NH 2​ ) 2​_0.063 vs. AgNPs + (NH 4​) 2​SO4​_0.5	0.9895
CO(NH 2​ ) 2​_0.25 vs. AgNPs + (NH 4​) 2​SO4​_0.5	0.9999
CO(NH 2​ ) 2​_0.5 vs. AgNPs + (NH 4​) 2​SO4​_0.5	0.9999
CO(NH 2​ ) 2​_0.03 + AgNPs vs. AgNPs + (NH 4​) 2​SO4​_0.5	0.9985
CO(NH 2​ ) 2​_0.063 +AgNPs vs. AgNPs + (NH 4​) 2​SO4​_0.5	0.9615
CO(NH 2​ ) 2​_0.25 + AgNPs vs. AgNPs + (NH 4​) 2​SO4​_0.5	0.9999
CO(NH 2​ ) 2​_0.5 + AgNPs vs. AgNPs + (NH 4​) 2​SO4​_0.5	0.9999
AgNPs + CO(NH 2​ ) 2​_0.03 vs. AgNPs + (NH 4​) 2​SO4​_0.5	0.9921
AgNPs + CO(NH 2​ ) 2​_0.063 vs. AgNPs + (NH 4​) 2​SO4​_0.5	0.9999
AgNPs + CO(NH 2​ ) 2​_0.25 vs. AgNPs + (NH 4​) 2​SO4​_0.5	0.9999
AgNPs + CO(NH 2​ ) 2​_0.5 vs. AgNPs + (NH 4​) 2​SO4​_0.5	0.9999
CO(NH 2​ ) 2​_0.063 vs. CO(NH 2​ ) 2​_0.03	0.9999
CO(NH 2​ ) 2​_0.25 vs. CO(NH 2​ ) 2​_0.03	0.9999
CO(NH 2​ ) 2​_0.5 vs. CO(NH 2​ ) 2​_0.03	0.9999
CO(NH 2​ ) 2​_0.03 + AgNPs vs. CO(NH 2​ ) 2​_0.03	0.9999
CO(NH 2​ ) 2​_0.063 +AgNPs vs. CO(NH 2​ ) 2​_0.03	0.9999
CO(NH 2​ ) 2​_0.25 + AgNPs vs. CO(NH 2​ ) 2​_0.03	0.9999
CO(NH 2​ ) 2​_0.5 + AgNPs vs. CO(NH 2​ ) 2​_0.03	0.9992
AgNPs + CO(NH 2​ ) 2​_0.03 vs. CO(NH 2​ ) 2​_0.03	0.9999
AgNPs + CO(NH 2​ ) 2​_0.063 vs. CO(NH 2​ ) 2​_0.03	0.9999
AgNPs + CO(NH 2​ ) 2​_0.25 vs. CO(NH 2​ ) 2​_0.03	0.9821
AgNPs + CO(NH 2​ ) 2​_0.5 vs. CO(NH 2​ ) 2​_0.03	0.9999
CO(NH 2​ ) 2​_0.25 vs. CO(NH 2​ ) 2​_0.063	0.9992
CO(NH 2​ ) 2​_0.5 vs. CO(NH 2​ ) 2​_0.063	0.9944
CO(NH 2​ ) 2​_0.03 + AgNPs vs. CO(NH 2​ ) 2​_0.063	0.9999
CO(NH 2​ ) 2​_0.063 +AgNPs vs. CO(NH 2​ ) 2​_0.063	0.9999
CO(NH 2​ ) 2​_0.25 + AgNPs vs. CO(NH 2​ ) 2​_0.063	0.9999
CO(NH 2​ ) 2​_0.5 + AgNPs vs. CO(NH 2​ ) 2​_0.063	0.9791
AgNPs + CO(NH 2​ ) 2​_0.03 vs. CO(NH 2​ ) 2​_0.063	0.9999
AgNPs + CO(NH 2​ ) 2​_0.063 vs. CO(NH 2​ ) 2​_0.063	0.9999
AgNPs + CO(NH 2​ ) 2​_0.25 vs. CO(NH 2​ ) 2​_0.063	0.8645
AgNPs + CO(NH 2​ ) 2​_0.5 vs. CO(NH 2​ ) 2​_0.063	0.9997
CO(NH 2​ ) 2​_0.5 vs. CO(NH 2​ ) 2​_0.25	0.9999
CO(NH 2​ ) 2​_0.03 + AgNPs vs. CO(NH 2​ ) 2​_0.25	0.9999
CO(NH 2​ ) 2​_0.063 +AgNPs vs. CO(NH 2​ ) 2​_0.25	0.9947
CO(NH 2​ ) 2​_0.25 + AgNPs vs. CO(NH 2​ ) 2​_0.25	0.9999
CO(NH 2​ ) 2​_0.5 + AgNPs vs. CO(NH 2​ ) 2​_0.25	0.9999
AgNPs + CO(NH 2​ ) 2​_0.03 vs. CO(NH 2​ ) 2​_0.25	0.9995
AgNPs + CO(NH 2​ ) 2​_0.063 vs. CO(NH 2​ ) 2​_0.25	0.9999
AgNPs + CO(NH 2​ ) 2​_0.25 vs. CO(NH 2​ ) 2​_0.25	0.9999
AgNPs + CO(NH 2​ ) 2​_0.5 vs. CO(NH 2​ ) 2​_0.25	0.9999
CO(NH 2​ ) 2​_0.03 + AgNPs vs. CO(NH 2​ ) 2​_0.5	0.9994
CO(NH 2​ ) 2​_0.063 +AgNPs vs. CO(NH 2​ ) 2​_0.5	0.9759
CO(NH 2​ ) 2​_0.25 + AgNPs vs. CO(NH 2​ ) 2​_0.5	0.9999
CO(NH 2​ ) 2​_0.5 + AgNPs vs. CO(NH 2​ ) 2​_0.5	0.9999
AgNPs + CO(NH 2​ ) 2​_0.03 vs. CO(NH 2​ ) 2​_0.5	0.9959
AgNPs + CO(NH 2​ ) 2​_0.063 vs. CO(NH 2​ ) 2​_0.5	0.9999
AgNPs + CO(NH 2​ ) 2​_0.25 vs. CO(NH 2​ ) 2​_0.5	0.9999
AgNPs + CO(NH 2​ ) 2​_0.5 vs. CO(NH 2​ ) 2​_0.5	0.9999
CO(NH 2​ ) 2​_0.063 +AgNPs vs. CO(NH 2​ ) 2​_0.03 + AgNPs	0.9999
CO(NH 2​ ) 2​_0.25 + AgNPs vs. CO(NH 2​ ) 2​_0.03 + AgNPs	0.9999
CO(NH 2​ ) 2​_0.5 + AgNPs vs. CO(NH 2​ ) 2​_0.03 + AgNPs	0.9962
AgNPs + CO(NH 2​ ) 2​_0.03 vs. CO(NH 2​ ) 2​_0.03 + AgNPs	0.9999
AgNPs + CO(NH 2​ ) 2​_0.063 vs. CO(NH 2​ ) 2​_0.03 + AgNPs	0.9999
AgNPs + CO(NH 2​ ) 2​_0.25 vs. CO(NH 2​ ) 2​_0.03 + AgNPs	0.9491
AgNPs + CO(NH 2​ ) 2​_0.5 vs. CO(NH 2​ ) 2​_0.03 + AgNPs	0.9999
CO(NH 2​ ) 2​_0.25 + AgNPs vs. CO(NH 2​ ) 2​_0.063 +AgNPs	0.9999
CO(NH 2​ ) 2​_0.5 + AgNPs vs. CO(NH 2​ ) 2​_0.063 +AgNPs	0.9357
AgNPs + CO(NH 2​ ) 2​_0.03 vs. CO(NH 2​ ) 2​_0.063 +AgNPs	0.9999
AgNPs + CO(NH 2​ ) 2​_0.063 vs. CO(NH 2​ ) 2​_0.063 +AgNPs	0.9999
AgNPs + CO(NH 2​ ) 2​_0.25 vs. CO(NH 2​ ) 2​_0.063 +AgNPs	0.7442
AgNPs + CO(NH 2​ ) 2​_0.5 vs. CO(NH 2​ ) 2​_0.063 +AgNPs	0.9974
CO(NH 2​ ) 2​_0.5 + AgNPs vs. CO(NH 2​ ) 2​_0.25 + AgNPs	0.9999
AgNPs + CO(NH 2​ ) 2​_0.03 vs. CO(NH 2​ ) 2​_0.25 + AgNPs	0.9999
AgNPs + CO(NH 2​ ) 2​_0.063 vs. CO(NH 2​ ) 2​_0.25 + AgNPs	0.9999
AgNPs + CO(NH 2​ ) 2​_0.25 vs. CO(NH 2​ ) 2​_0.25 + AgNPs	0.9999
AgNPs + CO(NH 2​ ) 2​_0.5 vs. CO(NH 2​ ) 2​_0.25 + AgNPs	0.9999
AgNPs + CO(NH 2​ ) 2​_0.03 vs. CO(NH 2​ ) 2​_0.5 + AgNPs	0.9837
AgNPs + CO(NH 2​ ) 2​_0.063 vs. CO(NH 2​ ) 2​_0.5 + AgNPs	0.9995
AgNPs + CO(NH 2​ ) 2​_0.25 vs. CO(NH 2​ ) 2​_0.5 + AgNPs	0.9999
AgNPs + CO(NH 2​ ) 2​_0.5 vs. CO(NH 2​ ) 2​_0.5 + AgNPs	0.9999
AgNPs + CO(NH 2​ ) 2​_0.063 vs. AgNPs + CO(NH 2​ ) 2​_0.03	0.9999
AgNPs + CO(NH 2​ ) 2​_0.25 vs. AgNPs + CO(NH 2​ ) 2​_0.03	0.8823
AgNPs + CO(NH 2​ ) 2​_0.5 vs. AgNPs + CO(NH 2​ ) 2​_0.03	0.9998
AgNPs + CO(NH 2​ ) 2​_0.25 vs. AgNPs + CO(NH 2​ ) 2​_0.063	0.9848
AgNPs + CO(NH 2​ ) 2​_0.5 vs. AgNPs + CO(NH 2​ ) 2​_0.063	0.9999
AgNPs + CO(NH 2​ ) 2​_0.5 vs. AgNPs + CO(NH 2​ ) 2​_0.25	0.9999

## Sheet: Tukey_Root_Length
Tukey's multiple comparisons test_Root Length	P Value	Summary
(NH 4​) 2​SO4​_0.03 vs. Colchicine (+)	0.0003	***
(NH 4​) 2​SO4​_0.063 vs. Colchicine (+)	0.0019	**
(NH 4​) 2​SO4​_0.03 + AgNPs vs. Colchicine (+)	0.021	*
(NH 4​) 2​SO4​_0.063 + AgNPs vs. Colchicine (+)	0.028	*
AgNPs + (NH 4​) 2​SO4​_0.03 vs. Colchicine (+)	0.0383	*
CO(NH 2​ ) 2​_0.03 vs. Colchicine (+)	0.0051	**
CO(NH 2​ ) 2​_0.063 vs. Colchicine (+)	0.0009	***
CO(NH 2​ ) 2​_0.03 + AgNPs vs. Colchicine (+)	0.0085	**
AgNPs + CO(NH 2​ ) 2​_0.03 vs. Colchicine (+)	0.007	**
AgNPs + CO(NH 2​ ) 2​_0.063 vs. Colchicine (+)	0.0022	**
(NH 4​) 2​SO4​_0.03 vs. AgNPs	0.0001	***
(NH 4​) 2​SO4​_0.063 vs. AgNPs	0.0024	**
(NH 4​) 2​SO4​_0.03 + AgNPs vs. AgNPs	0.0382	*
CO(NH 2​ ) 2​_0.03 vs. AgNPs	0.0083	**
CO(NH 2​ ) 2​_0.063 vs. AgNPs	0.0006	***
CO(NH 2​ ) 2​_0.03 + AgNPs vs. AgNPs	0.0119	*
AgNPs + CO(NH 2​ ) 2​_0.03 vs. AgNPs	0.0092	**
AgNPs + CO(NH 2​ ) 2​_0.063 vs. AgNPs	0.002	**
Colchicine (+) vs. Water (-)	0.0853	ns
AgNPs vs. Water (-)	0.1385	ns
(NH 4​) 2​SO4​_0.03 vs. Water (-)	0.3041	ns
(NH 4​) 2​SO4​_0.063 vs. Water (-)	0.7558	ns
(NH 4​) 2​SO4​_0.25 vs. Water (-)	0.9999	ns
(NH 4​) 2​SO4​_0.5 vs. Water (-)	0.9999	ns
(NH 4​) 2​SO4​_0.03 + AgNPs vs. Water (-)	0.9999	ns
(NH 4​) 2​SO4​_0.063 + AgNPs vs. Water (-)	0.9999	ns
(NH 4​) 2​SO4​_0.25 + AgNPs vs. Water (-)	0.9999	ns
(NH 4​) 2​SO4​_0.5 + AgNPs vs. Water (-)	0.9999	ns
AgNPs + (NH 4​) 2​SO4​_0.03 vs. Water (-)	0.9999	ns
AgNPs + (NH 4​) 2​SO4​_0.063 vs. Water (-)	0.9999	ns
AgNPs + (NH 4​) 2​SO4​_0.25 vs. Water (-)	0.9999	ns
AgNPs + (NH 4​) 2​SO4​_0.5 vs. Water (-)	0.9999	ns
CO(NH 2​ ) 2​_0.03 vs. Water (-)	0.9404	ns
CO(NH 2​ ) 2​_0.063 vs. Water (-)	0.6126	ns
CO(NH 2​ ) 2​_0.25 vs. Water (-)	0.9978	ns
CO(NH 2​ ) 2​_0.5 vs. Water (-)	0.9999	ns
CO(NH 2​ ) 2​_0.03 + AgNPs vs. Water (-)	0.9929	ns
CO(NH 2​ ) 2​_0.063 +AgNPs vs. Water (-)	0.9999	ns
CO(NH 2​ ) 2​_0.5 + AgNPs vs. Water (-)	0.9999	ns
AgNPs + CO(NH 2​ ) 2​_0.03 vs. Water (-)	0.9868	ns
AgNPs + CO(NH 2​ ) 2​_0.063 vs. Water (-)	0.8555	ns
AgNPs + CO(NH 2​ ) 2​_0.25 vs. Water (-)	0.9999	ns
AgNPs + CO(NH 2​ ) 2​_0.5 vs. Water (-)	0.9999	ns
AgNPs vs. Colchicine (+)	0.9999	ns
(NH 4​) 2​SO4​_0.25 vs. Colchicine (+)	0.1665	ns
(NH 4​) 2​SO4​_0.5 vs. Colchicine (+)	0.4066	ns
(NH 4​) 2​SO4​_0.25 + AgNPs vs. Colchicine (+)	0.6429	ns
(NH 4​) 2​SO4​_0.5 + AgNPs vs. Colchicine (+)	0.1208	ns
AgNPs + (NH 4​) 2​SO4​_0.063 vs. Colchicine (+)	0.0814	ns
AgNPs + (NH 4​) 2​SO4​_0.25 vs. Colchicine (+)	0.3389	ns
AgNPs + (NH 4​) 2​SO4​_0.5 vs. Colchicine (+)	0.8979	ns
CO(NH 2​ ) 2​_0.25 vs. Colchicine (+)	0.9577	ns
CO(NH 2​ ) 2​_0.5 vs. Colchicine (+)	0.5228	ns
CO(NH 2​ ) 2​_0.063 +AgNPs vs. Colchicine (+)	0.0554	ns
CO(NH 2​ ) 2​_0.5 + AgNPs vs. Colchicine (+)	0.8103	ns
AgNPs + CO(NH 2​ ) 2​_0.25 vs. Colchicine (+)	0.427	ns
AgNPs + CO(NH 2​ ) 2​_0.5 vs. Colchicine (+)	0.5885	ns
(NH 4​) 2​SO4​_0.25 vs. AgNPs	0.4358	ns
(NH 4​) 2​SO4​_0.5 vs. AgNPs	0.8317	ns
(NH 4​) 2​SO4​_0.063 + AgNPs vs. AgNPs	0.0548	ns
(NH 4​) 2​SO4​_0.25 + AgNPs vs. AgNPs	0.9742	ns
(NH 4​) 2​SO4​_0.5 + AgNPs vs. AgNPs	0.3228	ns
AgNPs + (NH 4​) 2​SO4​_0.03 vs. AgNPs	0.0807	ns
AgNPs + (NH 4​) 2​SO4​_0.063 vs. AgNPs	0.1959	ns
AgNPs + (NH 4​) 2​SO4​_0.25 vs. AgNPs	0.7514	ns
AgNPs + (NH 4​) 2​SO4​_0.5 vs. AgNPs	0.9998	ns
CO(NH 2​ ) 2​_0.25 vs. AgNPs	0.9999	ns
CO(NH 2​ ) 2​_0.5 vs. AgNPs	0.9241	ns
CO(NH 2​ ) 2​_0.063 +AgNPs vs. AgNPs	0.1258	ns
CO(NH 2​ ) 2​_0.5 + AgNPs vs. AgNPs	0.9977	ns
AgNPs + CO(NH 2​ ) 2​_0.25 vs. AgNPs	0.8517	ns
AgNPs + CO(NH 2​ ) 2​_0.5 vs. AgNPs	0.9561	ns
(NH 4​) 2​SO4​_0.063 vs. (NH 4​) 2​SO4​_0.03	0.9999	ns
(NH 4​) 2​SO4​_0.25 vs. (NH 4​) 2​SO4​_0.03	0.9365	ns
(NH 4​) 2​SO4​_0.5 vs. (NH 4​) 2​SO4​_0.03	0.6493	ns
(NH 4​) 2​SO4​_0.03 + AgNPs vs. (NH 4​) 2​SO4​_0.03	0.9985	ns
(NH 4​) 2​SO4​_0.063 + AgNPs vs. (NH 4​) 2​SO4​_0.03	0.9957	ns
(NH 4​) 2​SO4​_0.25 + AgNPs vs. (NH 4​) 2​SO4​_0.03	0.37	ns
(NH 4​) 2​SO4​_0.5 + AgNPs vs. (NH 4​) 2​SO4​_0.03	0.9724	ns
AgNPs + (NH 4​) 2​SO4​_0.03 vs. (NH 4​) 2​SO4​_0.03	0.9884	ns
AgNPs + (NH 4​) 2​SO4​_0.063 vs. (NH 4​) 2​SO4​_0.03	0.9257	ns
AgNPs + (NH 4​) 2​SO4​_0.25 vs. (NH 4​) 2​SO4​_0.03	0.7359	ns
AgNPs + (NH 4​) 2​SO4​_0.5 vs. (NH 4​) 2​SO4​_0.03	0.1237	ns
CO(NH 2​ ) 2​_0.03 vs. (NH 4​) 2​SO4​_0.03	0.9999	ns
CO(NH 2​ ) 2​_0.063 vs. (NH 4​) 2​SO4​_0.03	0.9999	ns
CO(NH 2​ ) 2​_0.25 vs. (NH 4​) 2​SO4​_0.03	0.0679	ns
CO(NH 2​ ) 2​_0.5 vs. (NH 4​) 2​SO4​_0.03	0.5059	ns
CO(NH 2​ ) 2​_0.03 + AgNPs vs. (NH 4​) 2​SO4​_0.03	0.9999	ns
CO(NH 2​ ) 2​_0.063 +AgNPs vs. (NH 4​) 2​SO4​_0.03	0.9687	ns
CO(NH 2​ ) 2​_0.5 + AgNPs vs. (NH 4​) 2​SO4​_0.03	0.2034	ns
AgNPs + CO(NH 2​ ) 2​_0.03 vs. (NH 4​) 2​SO4​_0.03	0.9999	ns
AgNPs + CO(NH 2​ ) 2​_0.063 vs. (NH 4​) 2​SO4​_0.03	0.9999	ns
AgNPs + CO(NH 2​ ) 2​_0.25 vs. (NH 4​) 2​SO4​_0.03	0.6235	ns
AgNPs + CO(NH 2​ ) 2​_0.5 vs. (NH 4​) 2​SO4​_0.03	0.4298	ns
(NH 4​) 2​SO4​_0.25 vs. (NH 4​) 2​SO4​_0.063	0.995	ns
(NH 4​) 2​SO4​_0.5 vs. (NH 4​) 2​SO4​_0.063	0.9054	ns
(NH 4​) 2​SO4​_0.03 + AgNPs vs. (NH 4​) 2​SO4​_0.063	0.9999	ns
(NH 4​) 2​SO4​_0.063 + AgNPs vs. (NH 4​) 2​SO4​_0.063	0.9999	ns
(NH 4​) 2​SO4​_0.25 + AgNPs vs. (NH 4​) 2​SO4​_0.063	0.7028	ns
(NH 4​) 2​SO4​_0.5 + AgNPs vs. (NH 4​) 2​SO4​_0.063	0.9987	ns
AgNPs + (NH 4​) 2​SO4​_0.03 vs. (NH 4​) 2​SO4​_0.063	0.9998	ns
AgNPs + (NH 4​) 2​SO4​_0.063 vs. (NH 4​) 2​SO4​_0.063	0.9952	ns
AgNPs + (NH 4​) 2​SO4​_0.25 vs. (NH 4​) 2​SO4​_0.063	0.9435	ns
AgNPs + (NH 4​) 2​SO4​_0.5 vs. (NH 4​) 2​SO4​_0.063	0.36	ns
CO(NH 2​ ) 2​_0.03 vs. (NH 4​) 2​SO4​_0.063	0.9999	ns
CO(NH 2​ ) 2​_0.063 vs. (NH 4​) 2​SO4​_0.063	0.9999	ns
CO(NH 2​ ) 2​_0.25 vs. (NH 4​) 2​SO4​_0.063	0.2367	ns
CO(NH 2​ ) 2​_0.5 vs. (NH 4​) 2​SO4​_0.063	0.8185	ns
CO(NH 2​ ) 2​_0.03 + AgNPs vs. (NH 4​) 2​SO4​_0.063	0.9999	ns
CO(NH 2​ ) 2​_0.063 +AgNPs vs. (NH 4​) 2​SO4​_0.063	0.9989	ns
CO(NH 2​ ) 2​_0.5 + AgNPs vs. (NH 4​) 2​SO4​_0.063	0.4975	ns
AgNPs + CO(NH 2​ ) 2​_0.03 vs. (NH 4​) 2​SO4​_0.063	0.9999	ns
AgNPs + CO(NH 2​ ) 2​_0.063 vs. (NH 4​) 2​SO4​_0.063	0.9999	ns
AgNPs + CO(NH 2​ ) 2​_0.25 vs. (NH 4​) 2​SO4​_0.063	0.8921	ns
AgNPs + CO(NH 2​ ) 2​_0.5 vs. (NH 4​) 2​SO4​_0.063	0.7583	ns
(NH 4​) 2​SO4​_0.5 vs. (NH 4​) 2​SO4​_0.25	0.9999	ns
(NH 4​) 2​SO4​_0.03 + AgNPs vs. (NH 4​) 2​SO4​_0.25	0.9999	ns
(NH 4​) 2​SO4​_0.063 + AgNPs vs. (NH 4​) 2​SO4​_0.25	0.9999	ns
(NH 4​) 2​SO4​_0.25 + AgNPs vs. (NH 4​) 2​SO4​_0.25	0.9999	ns
(NH 4​) 2​SO4​_0.5 + AgNPs vs. (NH 4​) 2​SO4​_0.25	0.9999	ns
AgNPs + (NH 4​) 2​SO4​_0.03 vs. (NH 4​) 2​SO4​_0.25	0.9999	ns
AgNPs + (NH 4​) 2​SO4​_0.063 vs. (NH 4​) 2​SO4​_0.25	0.9999	ns
AgNPs + (NH 4​) 2​SO4​_0.25 vs. (NH 4​) 2​SO4​_0.25	0.9999	ns
AgNPs + (NH 4​) 2​SO4​_0.5 vs. (NH 4​) 2​SO4​_0.25	0.9997	ns
CO(NH 2​ ) 2​_0.03 vs. (NH 4​) 2​SO4​_0.25	0.9998	ns
CO(NH 2​ ) 2​_0.063 vs. (NH 4​) 2​SO4​_0.25	0.992	ns
CO(NH 2​ ) 2​_0.25 vs. (NH 4​) 2​SO4​_0.25	0.9976	ns
CO(NH 2​ ) 2​_0.5 vs. (NH 4​) 2​SO4​_0.25	0.9999	ns
CO(NH 2​ ) 2​_0.03 + AgNPs vs. (NH 4​) 2​SO4​_0.25	0.9999	ns
CO(NH 2​ ) 2​_0.063 +AgNPs vs. (NH 4​) 2​SO4​_0.25	0.9999	ns
CO(NH 2​ ) 2​_0.5 + AgNPs vs. (NH 4​) 2​SO4​_0.25	0.9999	ns
AgNPs + CO(NH 2​ ) 2​_0.03 vs. (NH 4​) 2​SO4​_0.25	0.9999	ns
AgNPs + CO(NH 2​ ) 2​_0.063 vs. (NH 4​) 2​SO4​_0.25	0.9995	ns
AgNPs + CO(NH 2​ ) 2​_0.25 vs. (NH 4​) 2​SO4​_0.25	0.9999	ns
AgNPs + CO(NH 2​ ) 2​_0.5 vs. (NH 4​) 2​SO4​_0.25	0.9999	ns
(NH 4​) 2​SO4​_0.03 + AgNPs vs. (NH 4​) 2​SO4​_0.5	0.9999	ns
(NH 4​) 2​SO4​_0.063 + AgNPs vs. (NH 4​) 2​SO4​_0.5	0.9999	ns
(NH 4​) 2​SO4​_0.25 + AgNPs vs. (NH 4​) 2​SO4​_0.5	0.9999	ns
(NH 4​) 2​SO4​_0.5 + AgNPs vs. (NH 4​) 2​SO4​_0.5	0.9999	ns
AgNPs + (NH 4​) 2​SO4​_0.03 vs. (NH 4​) 2​SO4​_0.5	0.9999	ns
AgNPs + (NH 4​) 2​SO4​_0.063 vs. (NH 4​) 2​SO4​_0.5	0.9999	ns
AgNPs + (NH 4​) 2​SO4​_0.25 vs. (NH 4​) 2​SO4​_0.5	0.9999	ns
AgNPs + (NH 4​) 2​SO4​_0.5 vs. (NH 4​) 2​SO4​_0.5	0.9999	ns
CO(NH 2​ ) 2​_0.03 vs. (NH 4​) 2​SO4​_0.5	0.9813	ns
CO(NH 2​ ) 2​_0.063 vs. (NH 4​) 2​SO4​_0.5	0.8645	ns
CO(NH 2​ ) 2​_0.25 vs. (NH 4​) 2​SO4​_0.5	0.9999	ns
CO(NH 2​ ) 2​_0.5 vs. (NH 4​) 2​SO4​_0.5	0.9999	ns
CO(NH 2​ ) 2​_0.03 + AgNPs vs. (NH 4​) 2​SO4​_0.5	0.9986	ns
CO(NH 2​ ) 2​_0.063 +AgNPs vs. (NH 4​) 2​SO4​_0.5	0.9999	ns
CO(NH 2​ ) 2​_0.5 + AgNPs vs. (NH 4​) 2​SO4​_0.5	0.9999	ns
AgNPs + CO(NH 2​ ) 2​_0.03 vs. (NH 4​) 2​SO4​_0.5	0.9973	ns
AgNPs + CO(NH 2​ ) 2​_0.063 vs. (NH 4​) 2​SO4​_0.5	0.9628	ns
AgNPs + CO(NH 2​ ) 2​_0.25 vs. (NH 4​) 2​SO4​_0.5	0.9999	ns
AgNPs + CO(NH 2​ ) 2​_0.5 vs. (NH 4​) 2​SO4​_0.5	0.9999	ns
(NH 4​) 2​SO4​_0.063 + AgNPs vs. (NH 4​) 2​SO4​_0.03 + AgNPs	0.9999	ns
(NH 4​) 2​SO4​_0.25 + AgNPs vs. (NH 4​) 2​SO4​_0.03 + AgNPs	0.9972	ns
(NH 4​) 2​SO4​_0.5 + AgNPs vs. (NH 4​) 2​SO4​_0.03 + AgNPs	0.9999	ns
AgNPs + (NH 4​) 2​SO4​_0.03 vs. (NH 4​) 2​SO4​_0.03 + AgNPs	0.9999	ns
AgNPs + (NH 4​) 2​SO4​_0.063 vs. (NH 4​) 2​SO4​_0.03 + AgNPs	0.9999	ns
AgNPs + (NH 4​) 2​SO4​_0.25 vs. (NH 4​) 2​SO4​_0.03 + AgNPs	0.9999	ns
AgNPs + (NH 4​) 2​SO4​_0.5 vs. (NH 4​) 2​SO4​_0.03 + AgNPs	0.924	ns
CO(NH 2​ ) 2​_0.03 vs. (NH 4​) 2​SO4​_0.03 + AgNPs	0.9999	ns
CO(NH 2​ ) 2​_0.063 vs. (NH 4​) 2​SO4​_0.03 + AgNPs	0.9999	ns
CO(NH 2​ ) 2​_0.25 vs. (NH 4​) 2​SO4​_0.03 + AgNPs	0.8206	ns
CO(NH 2​ ) 2​_0.5 vs. (NH 4​) 2​SO4​_0.03 + AgNPs	0.9996	ns
CO(NH 2​ ) 2​_0.03 + AgNPs vs. (NH 4​) 2​SO4​_0.03 + AgNPs	0.9999	ns
CO(NH 2​ ) 2​_0.063 +AgNPs vs. (NH 4​) 2​SO4​_0.03 + AgNPs	0.9999	ns
CO(NH 2​ ) 2​_0.5 + AgNPs vs. (NH 4​) 2​SO4​_0.03 + AgNPs	0.9745	ns
AgNPs + CO(NH 2​ ) 2​_0.03 vs. (NH 4​) 2​SO4​_0.03 + AgNPs	0.9999	ns
AgNPs + CO(NH 2​ ) 2​_0.063 vs. (NH 4​) 2​SO4​_0.03 + AgNPs	0.9999	ns
AgNPs + CO(NH 2​ ) 2​_0.25 vs. (NH 4​) 2​SO4​_0.03 + AgNPs	0.9999	ns
AgNPs + CO(NH 2​ ) 2​_0.5 vs. (NH 4​) 2​SO4​_0.03 + AgNPs	0.9988	ns
(NH 4​) 2​SO4​_0.25 + AgNPs vs. (NH 4​) 2​SO4​_0.063 + AgNPs	0.999	ns
(NH 4​) 2​SO4​_0.5 + AgNPs vs. (NH 4​) 2​SO4​_0.063 + AgNPs	0.9999	ns
AgNPs + (NH 4​) 2​SO4​_0.03 vs. (NH 4​) 2​SO4​_0.063 + AgNPs	0.9999	ns
AgNPs + (NH 4​) 2​SO4​_0.063 vs. (NH 4​) 2​SO4​_0.063 + AgNPs	0.9999	ns
AgNPs + (NH 4​) 2​SO4​_0.25 vs. (NH 4​) 2​SO4​_0.063 + AgNPs	0.9999	ns
AgNPs + (NH 4​) 2​SO4​_0.5 vs. (NH 4​) 2​SO4​_0.063 + AgNPs	0.9541	ns
CO(NH 2​ ) 2​_0.03 vs. (NH 4​) 2​SO4​_0.063 + AgNPs	0.9999	ns
CO(NH 2​ ) 2​_0.063 vs. (NH 4​) 2​SO4​_0.063 + AgNPs	0.9999	ns
CO(NH 2​ ) 2​_0.25 vs. (NH 4​) 2​SO4​_0.063 + AgNPs	0.8749	ns
CO(NH 2​ ) 2​_0.5 vs. (NH 4​) 2​SO4​_0.063 + AgNPs	0.9999	ns
CO(NH 2​ ) 2​_0.03 + AgNPs vs. (NH 4​) 2​SO4​_0.063 + AgNPs	0.9999	ns
CO(NH 2​ ) 2​_0.063 +AgNPs vs. (NH 4​) 2​SO4​_0.063 + AgNPs	0.9999	ns
CO(NH 2​ ) 2​_0.5 + AgNPs vs. (NH 4​) 2​SO4​_0.063 + AgNPs	0.9871	ns
AgNPs + CO(NH 2​ ) 2​_0.03 vs. (NH 4​) 2​SO4​_0.063 + AgNPs	0.9999	ns
AgNPs + CO(NH 2​ ) 2​_0.063 vs. (NH 4​) 2​SO4​_0.063 + AgNPs	0.9999	ns
AgNPs + CO(NH 2​ ) 2​_0.25 vs. (NH 4​) 2​SO4​_0.063 + AgNPs	0.9999	ns
AgNPs + CO(NH 2​ ) 2​_0.5 vs. (NH 4​) 2​SO4​_0.063 + AgNPs	0.9996	ns
(NH 4​) 2​SO4​_0.5 + AgNPs vs. (NH 4​) 2​SO4​_0.25 + AgNPs	0.9999	ns
AgNPs + (NH 4​) 2​SO4​_0.03 vs. (NH 4​) 2​SO4​_0.25 + AgNPs	0.9997	ns
AgNPs + (NH 4​) 2​SO4​_0.063 vs. (NH 4​) 2​SO4​_0.25 + AgNPs	0.9999	ns
AgNPs + (NH 4​) 2​SO4​_0.25 vs. (NH 4​) 2​SO4​_0.25 + AgNPs	0.9999	ns
AgNPs + (NH 4​) 2​SO4​_0.5 vs. (NH 4​) 2​SO4​_0.25 + AgNPs	0.9999	ns
CO(NH 2​ ) 2​_0.03 vs. (NH 4​) 2​SO4​_0.25 + AgNPs	0.885	ns
CO(NH 2​ ) 2​_0.063 vs. (NH 4​) 2​SO4​_0.25 + AgNPs	0.617	ns
CO(NH 2​ ) 2​_0.25 vs. (NH 4​) 2​SO4​_0.25 + AgNPs	0.9999	ns
CO(NH 2​ ) 2​_0.5 vs. (NH 4​) 2​SO4​_0.25 + AgNPs	0.9999	ns
CO(NH 2​ ) 2​_0.03 + AgNPs vs. (NH 4​) 2​SO4​_0.25 + AgNPs	0.9717	ns
CO(NH 2​ ) 2​_0.063 +AgNPs vs. (NH 4​) 2​SO4​_0.25 + AgNPs	0.9999	ns
CO(NH 2​ ) 2​_0.5 + AgNPs vs. (NH 4​) 2​SO4​_0.25 + AgNPs	0.9999	ns
AgNPs + CO(NH 2​ ) 2​_0.03 vs. (NH 4​) 2​SO4​_0.25 + AgNPs	0.9591	ns
AgNPs + CO(NH 2​ ) 2​_0.063 vs. (NH 4​) 2​SO4​_0.25 + AgNPs	0.8131	ns
AgNPs + CO(NH 2​ ) 2​_0.25 vs. (NH 4​) 2​SO4​_0.25 + AgNPs	0.9999	ns
AgNPs + CO(NH 2​ ) 2​_0.5 vs. (NH 4​) 2​SO4​_0.25 + AgNPs	0.9999	ns
AgNPs + (NH 4​) 2​SO4​_0.03 vs. (NH 4​) 2​SO4​_0.5 + AgNPs	0.9999	ns
AgNPs + (NH 4​) 2​SO4​_0.063 vs. (NH 4​) 2​SO4​_0.5 + AgNPs	0.9999	ns
AgNPs + (NH 4​) 2​SO4​_0.25 vs. (NH 4​) 2​SO4​_0.5 + AgNPs	0.9999	ns
AgNPs + (NH 4​) 2​SO4​_0.5 vs. (NH 4​) 2​SO4​_0.5 + AgNPs	0.9987	ns
CO(NH 2​ ) 2​_0.03 vs. (NH 4​) 2​SO4​_0.5 + AgNPs	0.9999	ns
CO(NH 2​ ) 2​_0.063 vs. (NH 4​) 2​SO4​_0.5 + AgNPs	0.9979	ns
CO(NH 2​ ) 2​_0.25 vs. (NH 4​) 2​SO4​_0.5 + AgNPs	0.9916	ns
CO(NH 2​ ) 2​_0.5 vs. (NH 4​) 2​SO4​_0.5 + AgNPs	0.9999	ns
CO(NH 2​ ) 2​_0.03 + AgNPs vs. (NH 4​) 2​SO4​_0.5 + AgNPs	0.9999	ns
CO(NH 2​ ) 2​_0.063 +AgNPs vs. (NH 4​) 2​SO4​_0.5 + AgNPs	0.9999	ns
CO(NH 2​ ) 2​_0.5 + AgNPs vs. (NH 4​) 2​SO4​_0.5 + AgNPs	0.9999	ns
AgNPs + CO(NH 2​ ) 2​_0.03 vs. (NH 4​) 2​SO4​_0.5 + AgNPs	0.9999	ns
AgNPs + CO(NH 2​ ) 2​_0.063 vs. (NH 4​) 2​SO4​_0.5 + AgNPs	0.9999	ns
AgNPs + CO(NH 2​ ) 2​_0.25 vs. (NH 4​) 2​SO4​_0.5 + AgNPs	0.9999	ns
AgNPs + CO(NH 2​ ) 2​_0.5 vs. (NH 4​) 2​SO4​_0.5 + AgNPs	0.9999	ns
AgNPs + (NH 4​) 2​SO4​_0.063 vs. AgNPs + (NH 4​) 2​SO4​_0.03	0.9999	ns
AgNPs + (NH 4​) 2​SO4​_0.25 vs. AgNPs + (NH 4​) 2​SO4​_0.03	0.9999	ns
AgNPs + (NH 4​) 2​SO4​_0.5 vs. AgNPs + (NH 4​) 2​SO4​_0.03	0.9764	ns
CO(NH 2​ ) 2​_0.03 vs. AgNPs + (NH 4​) 2​SO4​_0.03	0.9999	ns
CO(NH 2​ ) 2​_0.063 vs. AgNPs + (NH 4​) 2​SO4​_0.03	0.9996	ns
CO(NH 2​ ) 2​_0.25 vs. AgNPs + (NH 4​) 2​SO4​_0.03	0.9225	ns
CO(NH 2​ ) 2​_0.5 vs. AgNPs + (NH 4​) 2​SO4​_0.03	0.9999	ns
CO(NH 2​ ) 2​_0.03 + AgNPs vs. AgNPs + (NH 4​) 2​SO4​_0.03	0.9999	ns
CO(NH 2​ ) 2​_0.063 +AgNPs vs. AgNPs + (NH 4​) 2​SO4​_0.03	0.9999	ns
CO(NH 2​ ) 2​_0.5 + AgNPs vs. AgNPs + (NH 4​) 2​SO4​_0.03	0.9947	ns
AgNPs + CO(NH 2​ ) 2​_0.03 vs. AgNPs + (NH 4​) 2​SO4​_0.03	0.9999	ns
AgNPs + CO(NH 2​ ) 2​_0.063 vs. AgNPs + (NH 4​) 2​SO4​_0.03	0.9999	ns
AgNPs + CO(NH 2​ ) 2​_0.25 vs. AgNPs + (NH 4​) 2​SO4​_0.03	0.9999	ns
AgNPs + CO(NH 2​ ) 2​_0.5 vs. AgNPs + (NH 4​) 2​SO4​_0.03	0.9999	ns
AgNPs + (NH 4​) 2​SO4​_0.25 vs. AgNPs + (NH 4​) 2​SO4​_0.063	0.9999	ns
AgNPs + (NH 4​) 2​SO4​_0.5 vs. AgNPs + (NH 4​) 2​SO4​_0.063	0.9976	ns
CO(NH 2​ ) 2​_0.03 vs. AgNPs + (NH 4​) 2​SO4​_0.063	0.9999	ns
CO(NH 2​ ) 2​_0.063 vs. AgNPs + (NH 4​) 2​SO4​_0.063	0.9915	ns
CO(NH 2​ ) 2​_0.25 vs. AgNPs + (NH 4​) 2​SO4​_0.063	0.9854	ns
CO(NH 2​ ) 2​_0.5 vs. AgNPs + (NH 4​) 2​SO4​_0.063	0.9999	ns
CO(NH 2​ ) 2​_0.03 + AgNPs vs. AgNPs + (NH 4​) 2​SO4​_0.063	0.9999	ns
CO(NH 2​ ) 2​_0.063 +AgNPs vs. AgNPs + (NH 4​) 2​SO4​_0.063	0.9999	ns
CO(NH 2​ ) 2​_0.5 + AgNPs vs. AgNPs + (NH 4​) 2​SO4​_0.063	0.9998	ns
AgNPs + CO(NH 2​ ) 2​_0.03 vs. AgNPs + (NH 4​) 2​SO4​_0.063	0.9999	ns
AgNPs + CO(NH 2​ ) 2​_0.063 vs. AgNPs + (NH 4​) 2​SO4​_0.063	0.9995	ns
AgNPs + CO(NH 2​ ) 2​_0.25 vs. AgNPs + (NH 4​) 2​SO4​_0.063	0.9999	ns
AgNPs + CO(NH 2​ ) 2​_0.5 vs. AgNPs + (NH 4​) 2​SO4​_0.063	0.9999	ns
AgNPs + (NH 4​) 2​SO4​_0.5 vs. AgNPs + (NH 4​) 2​SO4​_0.25	0.9999	ns
CO(NH 2​ ) 2​_0.03 vs. AgNPs + (NH 4​) 2​SO4​_0.25	0.9916	ns
CO(NH 2​ ) 2​_0.063 vs. AgNPs + (NH 4​) 2​SO4​_0.25	0.9164	ns
CO(NH 2​ ) 2​_0.25 vs. AgNPs + (NH 4​) 2​SO4​_0.25	0.9999	ns
CO(NH 2​ ) 2​_0.5 vs. AgNPs + (NH 4​) 2​SO4​_0.25	0.9999	ns
CO(NH 2​ ) 2​_0.03 + AgNPs vs. AgNPs + (NH 4​) 2​SO4​_0.25	0.9996	ns
CO(NH 2​ ) 2​_0.063 +AgNPs vs. AgNPs + (NH 4​) 2​SO4​_0.25	0.9999	ns
CO(NH 2​ ) 2​_0.5 + AgNPs vs. AgNPs + (NH 4​) 2​SO4​_0.25	0.9999	ns
AgNPs + CO(NH 2​ ) 2​_0.03 vs. AgNPs + (NH 4​) 2​SO4​_0.25	0.9992	ns
AgNPs + CO(NH 2​ ) 2​_0.063 vs. AgNPs + (NH 4​) 2​SO4​_0.25	0.9821	ns
AgNPs + CO(NH 2​ ) 2​_0.25 vs. AgNPs + (NH 4​) 2​SO4​_0.25	0.9999	ns
AgNPs + CO(NH 2​ ) 2​_0.5 vs. AgNPs + (NH 4​) 2​SO4​_0.25	0.9999	ns
CO(NH 2​ ) 2​_0.03 vs. AgNPs + (NH 4​) 2​SO4​_0.5	0.583	ns
CO(NH 2​ ) 2​_0.063 vs. AgNPs + (NH 4​) 2​SO4​_0.5	0.2692	ns
CO(NH 2​ ) 2​_0.25 vs. AgNPs + (NH 4​) 2​SO4​_0.5	0.9999	ns
CO(NH 2​ ) 2​_0.5 vs. AgNPs + (NH 4​) 2​SO4​_0.5	0.9999	ns
CO(NH 2​ ) 2​_0.03 + AgNPs vs. AgNPs + (NH 4​) 2​SO4​_0.5	0.7676	ns
CO(NH 2​ ) 2​_0.063 +AgNPs vs. AgNPs + (NH 4​) 2​SO4​_0.5	0.9911	ns
CO(NH 2​ ) 2​_0.5 + AgNPs vs. AgNPs + (NH 4​) 2​SO4​_0.5	0.9999	ns
AgNPs + CO(NH 2​ ) 2​_0.03 vs. AgNPs + (NH 4​) 2​SO4​_0.5	0.724	ns
AgNPs + CO(NH 2​ ) 2​_0.063 vs. AgNPs + (NH 4​) 2​SO4​_0.5	0.4548	ns
AgNPs + CO(NH 2​ ) 2​_0.25 vs. AgNPs + (NH 4​) 2​SO4​_0.5	0.9999	ns
AgNPs + CO(NH 2​ ) 2​_0.5 vs. AgNPs + (NH 4​) 2​SO4​_0.5	0.9999	ns
CO(NH 2​ ) 2​_0.063 vs. CO(NH 2​ ) 2​_0.03	0.9999	ns
CO(NH 2​ ) 2​_0.25 vs. CO(NH 2​ ) 2​_0.03	0.4266	ns
CO(NH 2​ ) 2​_0.5 vs. CO(NH 2​ ) 2​_0.03	0.9479	ns
CO(NH 2​ ) 2​_0.03 + AgNPs vs. CO(NH 2​ ) 2​_0.03	0.9999	ns
CO(NH 2​ ) 2​_0.063 +AgNPs vs. CO(NH 2​ ) 2​_0.03	0.9999	ns
CO(NH 2​ ) 2​_0.5 + AgNPs vs. CO(NH 2​ ) 2​_0.03	0.7255	ns
AgNPs + CO(NH 2​ ) 2​_0.03 vs. CO(NH 2​ ) 2​_0.03	0.9999	ns
AgNPs + CO(NH 2​ ) 2​_0.063 vs. CO(NH 2​ ) 2​_0.03	0.9999	ns
AgNPs + CO(NH 2​ ) 2​_0.25 vs. CO(NH 2​ ) 2​_0.03	0.977	ns
AgNPs + CO(NH 2​ ) 2​_0.5 vs. CO(NH 2​ ) 2​_0.03	0.9176	ns
CO(NH 2​ ) 2​_0.25 vs. CO(NH 2​ ) 2​_0.063	0.1631	ns
CO(NH 2​ ) 2​_0.5 vs. CO(NH 2​ ) 2​_0.063	0.7534	ns
CO(NH 2​ ) 2​_0.03 + AgNPs vs. CO(NH 2​ ) 2​_0.063	0.9999	ns
CO(NH 2​ ) 2​_0.063 +AgNPs vs. CO(NH 2​ ) 2​_0.063	0.998	ns
CO(NH 2​ ) 2​_0.5 + AgNPs vs. CO(NH 2​ ) 2​_0.063	0.3994	ns
AgNPs + CO(NH 2​ ) 2​_0.03 vs. CO(NH 2​ ) 2​_0.063	0.9999	ns
AgNPs + CO(NH 2​ ) 2​_0.063 vs. CO(NH 2​ ) 2​_0.063	0.9999	ns
AgNPs + CO(NH 2​ ) 2​_0.25 vs. CO(NH 2​ ) 2​_0.063	0.8468	ns
AgNPs + CO(NH 2​ ) 2​_0.5 vs. CO(NH 2​ ) 2​_0.063	0.681	ns
CO(NH 2​ ) 2​_0.5 vs. CO(NH 2​ ) 2​_0.25	0.9999	ns
CO(NH 2​ ) 2​_0.03 + AgNPs vs. CO(NH 2​ ) 2​_0.25	0.6072	ns
CO(NH 2​ ) 2​_0.063 +AgNPs vs. CO(NH 2​ ) 2​_0.25	0.9619	ns
CO(NH 2​ ) 2​_0.5 + AgNPs vs. CO(NH 2​ ) 2​_0.25	0.9999	ns
AgNPs + CO(NH 2​ ) 2​_0.03 vs. CO(NH 2​ ) 2​_0.25	0.5581	ns
AgNPs + CO(NH 2​ ) 2​_0.063 vs. CO(NH 2​ ) 2​_0.25	0.3042	ns
AgNPs + CO(NH 2​ ) 2​_0.25 vs. CO(NH 2​ ) 2​_0.25	0.9999	ns
AgNPs + CO(NH 2​ ) 2​_0.5 vs. CO(NH 2​ ) 2​_0.25	0.9999	ns
CO(NH 2​ ) 2​_0.03 + AgNPs vs. CO(NH 2​ ) 2​_0.5	0.9922	ns
CO(NH 2​ ) 2​_0.063 +AgNPs vs. CO(NH 2​ ) 2​_0.5	0.9999	ns
CO(NH 2​ ) 2​_0.5 + AgNPs vs. CO(NH 2​ ) 2​_0.5	0.9999	ns
AgNPs + CO(NH 2​ ) 2​_0.03 vs. CO(NH 2​ ) 2​_0.5	0.9874	ns
AgNPs + CO(NH 2​ ) 2​_0.063 vs. CO(NH 2​ ) 2​_0.5	0.9065	ns
AgNPs + CO(NH 2​ ) 2​_0.25 vs. CO(NH 2​ ) 2​_0.5	0.9999	ns
AgNPs + CO(NH 2​ ) 2​_0.5 vs. CO(NH 2​ ) 2​_0.5	0.9999	ns
CO(NH 2​ ) 2​_0.063 +AgNPs vs. CO(NH 2​ ) 2​_0.03 + AgNPs	0.9999	ns
CO(NH 2​ ) 2​_0.5 + AgNPs vs. CO(NH 2​ ) 2​_0.03 + AgNPs	0.8828	ns
AgNPs + CO(NH 2​ ) 2​_0.03 vs. CO(NH 2​ ) 2​_0.03 + AgNPs	0.9999	ns
AgNPs + CO(NH 2​ ) 2​_0.063 vs. CO(NH 2​ ) 2​_0.03 + AgNPs	0.9999	ns
AgNPs + CO(NH 2​ ) 2​_0.25 vs. CO(NH 2​ ) 2​_0.03 + AgNPs	0.998	ns
AgNPs + CO(NH 2​ ) 2​_0.5 vs. CO(NH 2​ ) 2​_0.03 + AgNPs	0.9836	ns
CO(NH 2​ ) 2​_0.5 + AgNPs vs. CO(NH 2​ ) 2​_0.063 +AgNPs	0.9986	ns
AgNPs + CO(NH 2​ ) 2​_0.03 vs. CO(NH 2​ ) 2​_0.063 +AgNPs	0.9999	ns
AgNPs + CO(NH 2​ ) 2​_0.063 vs. CO(NH 2​ ) 2​_0.063 +AgNPs	0.9999	ns
AgNPs + CO(NH 2​ ) 2​_0.25 vs. CO(NH 2​ ) 2​_0.063 +AgNPs	0.9999	ns
AgNPs + CO(NH 2​ ) 2​_0.5 vs. CO(NH 2​ ) 2​_0.063 +AgNPs	0.9999	ns
AgNPs + CO(NH 2​ ) 2​_0.03 vs. CO(NH 2​ ) 2​_0.5 + AgNPs	0.8513	ns
AgNPs + CO(NH 2​ ) 2​_0.063 vs. CO(NH 2​ ) 2​_0.5 + AgNPs	0.6105	ns
AgNPs + CO(NH 2​ ) 2​_0.25 vs. CO(NH 2​ ) 2​_0.5 + AgNPs	0.9999	ns
AgNPs + CO(NH 2​ ) 2​_0.5 vs. CO(NH 2​ ) 2​_0.5 + AgNPs	0.9999	ns
AgNPs + CO(NH 2​ ) 2​_0.063 vs. AgNPs + CO(NH 2​ ) 2​_0.03	0.9999	ns
AgNPs + CO(NH 2​ ) 2​_0.25 vs. AgNPs + CO(NH 2​ ) 2​_0.03	0.9963	ns
AgNPs + CO(NH 2​ ) 2​_0.5 vs. AgNPs + CO(NH 2​ ) 2​_0.03	0.9751	ns
AgNPs + CO(NH 2​ ) 2​_0.25 vs. AgNPs + CO(NH 2​ ) 2​_0.063	0.9551	ns
AgNPs + CO(NH 2​ ) 2​_0.5 vs. AgNPs + CO(NH 2​ ) 2​_0.063	0.8602	ns
AgNPs + CO(NH 2​ ) 2​_0.5 vs. AgNPs + CO(NH 2​ ) 2​_0.25	0.9999	ns

## Sheet: Tukey_Mitotic
Tukey's multiple comparisons test_Mitotic_Index	P Value	Summary
AgNPs vs. Water (-)	0.0418	*
(NH 4​) 2​SO4​_0.063 + AgNPs vs. AgNPs	0.0444	*
CO(NH 2​ ) 2​_0.03 + AgNPs vs. AgNPs	0.0496	*
Colchicine (+) vs. Water (-)	0.4982	ns
(NH 4​) 2​SO4​_0.03 vs. Water (-)	0.9999	ns
(NH 4​) 2​SO4​_0.063 vs. Water (-)	0.9999	ns
(NH 4​) 2​SO4​_0.25 vs. Water (-)	0.9999	ns
(NH 4​) 2​SO4​_0.5 vs. Water (-)	0.9999	ns
(NH 4​) 2​SO4​_0.03 + AgNPs vs. Water (-)	0.9999	ns
(NH 4​) 2​SO4​_0.063 + AgNPs vs. Water (-)	0.9999	ns
(NH 4​) 2​SO4​_0.25 + AgNPs vs. Water (-)	0.9999	ns
(NH 4​) 2​SO4​_0.5 + AgNPs vs. Water (-)	0.9999	ns
AgNPs + (NH 4​) 2​SO4​_0.03 vs. Water (-)	0.9999	ns
AgNPs + (NH 4​) 2​SO4​_0.063 vs. Water (-)	0.9999	ns
AgNPs + (NH 4​) 2​SO4​_0.25 vs. Water (-)	0.9999	ns
AgNPs + (NH 4​) 2​SO4​_0.5 vs. Water (-)	0.9999	ns
CO(NH 2​ ) 2​_0.03 vs. Water (-)	0.9999	ns
CO(NH 2​ ) 2​_0.063 vs. Water (-)	0.9999	ns
CO(NH 2​ ) 2​_0.25 vs. Water (-)	0.9999	ns
CO(NH 2​ ) 2​_0.5 vs. Water (-)	0.9999	ns
CO(NH 2​ ) 2​_0.03 + AgNPs vs. Water (-)	0.9999	ns
CO(NH 2​ ) 2​_0.063 +AgNPs vs. Water (-)	0.9999	ns
CO(NH 2​ ) 2​_0.5 + AgNPs vs. Water (-)	0.9999	ns
AgNPs + CO(NH 2​ ) 2​_0.03 vs. Water (-)	0.9999	ns
AgNPs + CO(NH 2​ ) 2​_0.063 vs. Water (-)	0.9999	ns
AgNPs + CO(NH 2​ ) 2​_0.25 vs. Water (-)	0.9999	ns
AgNPs + CO(NH 2​ ) 2​_0.5 vs. Water (-)	0.9999	ns
Column AA vs. Water (-)	0.9999	ns
AgNPs vs. Colchicine (+)	0.9999	ns
(NH 4​) 2​SO4​_0.03 vs. Colchicine (+)	0.2852	ns
(NH 4​) 2​SO4​_0.063 vs. Colchicine (+)	0.3473	ns
(NH 4​) 2​SO4​_0.25 vs. Colchicine (+)	0.405	ns
(NH 4​) 2​SO4​_0.5 vs. Colchicine (+)	0.4304	ns
(NH 4​) 2​SO4​_0.03 + AgNPs vs. Colchicine (+)	0.296	ns
(NH 4​) 2​SO4​_0.063 + AgNPs vs. Colchicine (+)	0.2556	ns
(NH 4​) 2​SO4​_0.25 + AgNPs vs. Colchicine (+)	0.364	ns
(NH 4​) 2​SO4​_0.5 + AgNPs vs. Colchicine (+)	0.3561	ns
AgNPs + (NH 4​) 2​SO4​_0.03 vs. Colchicine (+)	0.296	ns
AgNPs + (NH 4​) 2​SO4​_0.063 vs. Colchicine (+)	0.3367	ns
AgNPs + (NH 4​) 2​SO4​_0.25 vs. Colchicine (+)	0.3522	ns
AgNPs + (NH 4​) 2​SO4​_0.5 vs. Colchicine (+)	0.372	ns
CO(NH 2​ ) 2​_0.03 vs. Colchicine (+)	0.3801	ns
CO(NH 2​ ) 2​_0.063 vs. Colchicine (+)	0.2908	ns
CO(NH 2​ ) 2​_0.25 vs. Colchicine (+)	0.3801	ns
CO(NH 2​ ) 2​_0.5 vs. Colchicine (+)	0.3842	ns
CO(NH 2​ ) 2​_0.03 + AgNPs vs. Colchicine (+)	0.2715	ns
CO(NH 2​ ) 2​_0.063 +AgNPs vs. Colchicine (+)	0.2742	ns
CO(NH 2​ ) 2​_0.5 + AgNPs vs. Colchicine (+)	0.3883	ns
AgNPs + CO(NH 2​ ) 2​_0.03 vs. Colchicine (+)	0.3761	ns
AgNPs + CO(NH 2​ ) 2​_0.063 vs. Colchicine (+)	0.2742	ns
AgNPs + CO(NH 2​ ) 2​_0.25 vs. Colchicine (+)	0.372	ns
AgNPs + CO(NH 2​ ) 2​_0.5 vs. Colchicine (+)	0.3105	ns
Column AA vs. Colchicine (+)	0.3367	ns
(NH 4​) 2​SO4​_0.03 vs. AgNPs	0.0544	ns
(NH 4​) 2​SO4​_0.063 vs. AgNPs	0.0791	ns
(NH 4​) 2​SO4​_0.25 vs. AgNPs	0.1478	ns
(NH 4​) 2​SO4​_0.5 vs. AgNPs	0.1649	ns
(NH 4​) 2​SO4​_0.03 + AgNPs vs. AgNPs	0.0857	ns
(NH 4​) 2​SO4​_0.25 + AgNPs vs. AgNPs	0.1225	ns
(NH 4​) 2​SO4​_0.5 + AgNPs vs. AgNPs	0.1178	ns
AgNPs + (NH 4​) 2​SO4​_0.03 vs. AgNPs	0.0857	ns
AgNPs + (NH 4​) 2​SO4​_0.063 vs. AgNPs	0.1069	ns
AgNPs + (NH 4​) 2​SO4​_0.25 vs. AgNPs	0.1156	ns
AgNPs + (NH 4​) 2​SO4​_0.5 vs. AgNPs	0.1272	ns
CO(NH 2​ ) 2​_0.03 vs. AgNPs	0.1322	ns
CO(NH 2​ ) 2​_0.063 vs. AgNPs	0.0564	ns
CO(NH 2​ ) 2​_0.25 vs. AgNPs	0.1322	ns
CO(NH 2​ ) 2​_0.5 vs. AgNPs	0.1347	ns
CO(NH 2​ ) 2​_0.063 +AgNPs vs. AgNPs	0.0506	ns
CO(NH 2​ ) 2​_0.5 + AgNPs vs. AgNPs	0.1372	ns
AgNPs + CO(NH 2​ ) 2​_0.03 vs. AgNPs	0.1297	ns
AgNPs + CO(NH 2​ ) 2​_0.063 vs. AgNPs	0.0506	ns
AgNPs + CO(NH 2​ ) 2​_0.25 vs. AgNPs	0.1272	ns
AgNPs + CO(NH 2​ ) 2​_0.5 vs. AgNPs	0.0929	ns
Column AA vs. AgNPs	0.1069	ns
(NH 4​) 2​SO4​_0.063 vs. (NH 4​) 2​SO4​_0.03	0.9999	ns
(NH 4​) 2​SO4​_0.25 vs. (NH 4​) 2​SO4​_0.03	0.9999	ns
(NH 4​) 2​SO4​_0.5 vs. (NH 4​) 2​SO4​_0.03	0.9999	ns
(NH 4​) 2​SO4​_0.03 + AgNPs vs. (NH 4​) 2​SO4​_0.03	0.9999	ns
(NH 4​) 2​SO4​_0.063 + AgNPs vs. (NH 4​) 2​SO4​_0.03	0.9999	ns
(NH 4​) 2​SO4​_0.25 + AgNPs vs. (NH 4​) 2​SO4​_0.03	0.9999	ns
(NH 4​) 2​SO4​_0.5 + AgNPs vs. (NH 4​) 2​SO4​_0.03	0.9999	ns
AgNPs + (NH 4​) 2​SO4​_0.03 vs. (NH 4​) 2​SO4​_0.03	0.9999	ns
AgNPs + (NH 4​) 2​SO4​_0.063 vs. (NH 4​) 2​SO4​_0.03	0.9999	ns
AgNPs + (NH 4​) 2​SO4​_0.25 vs. (NH 4​) 2​SO4​_0.03	0.9999	ns
AgNPs + (NH 4​) 2​SO4​_0.5 vs. (NH 4​) 2​SO4​_0.03	0.9999	ns
CO(NH 2​ ) 2​_0.03 vs. (NH 4​) 2​SO4​_0.03	0.9999	ns
CO(NH 2​ ) 2​_0.063 vs. (NH 4​) 2​SO4​_0.03	0.9999	ns
CO(NH 2​ ) 2​_0.25 vs. (NH 4​) 2​SO4​_0.03	0.9999	ns
CO(NH 2​ ) 2​_0.5 vs. (NH 4​) 2​SO4​_0.03	0.9999	ns
CO(NH 2​ ) 2​_0.03 + AgNPs vs. (NH 4​) 2​SO4​_0.03	0.9999	ns
CO(NH 2​ ) 2​_0.063 +AgNPs vs. (NH 4​) 2​SO4​_0.03	0.9999	ns
CO(NH 2​ ) 2​_0.5 + AgNPs vs. (NH 4​) 2​SO4​_0.03	0.9999	ns
AgNPs + CO(NH 2​ ) 2​_0.03 vs. (NH 4​) 2​SO4​_0.03	0.9999	ns
AgNPs + CO(NH 2​ ) 2​_0.063 vs. (NH 4​) 2​SO4​_0.03	0.9999	ns
AgNPs + CO(NH 2​ ) 2​_0.25 vs. (NH 4​) 2​SO4​_0.03	0.9999	ns
AgNPs + CO(NH 2​ ) 2​_0.5 vs. (NH 4​) 2​SO4​_0.03	0.9999	ns
Column AA vs. (NH 4​) 2​SO4​_0.03	0.9999	ns
(NH 4​) 2​SO4​_0.25 vs. (NH 4​) 2​SO4​_0.063	0.9999	ns
(NH 4​) 2​SO4​_0.5 vs. (NH 4​) 2​SO4​_0.063	0.9999	ns
(NH 4​) 2​SO4​_0.03 + AgNPs vs. (NH 4​) 2​SO4​_0.063	0.9999	ns
(NH 4​) 2​SO4​_0.063 + AgNPs vs. (NH 4​) 2​SO4​_0.063	0.9999	ns
(NH 4​) 2​SO4​_0.25 + AgNPs vs. (NH 4​) 2​SO4​_0.063	0.9999	ns
(NH 4​) 2​SO4​_0.5 + AgNPs vs. (NH 4​) 2​SO4​_0.063	0.9999	ns
AgNPs + (NH 4​) 2​SO4​_0.03 vs. (NH 4​) 2​SO4​_0.063	0.9999	ns
AgNPs + (NH 4​) 2​SO4​_0.063 vs. (NH 4​) 2​SO4​_0.063	0.9999	ns
AgNPs + (NH 4​) 2​SO4​_0.25 vs. (NH 4​) 2​SO4​_0.063	0.9999	ns
AgNPs + (NH 4​) 2​SO4​_0.5 vs. (NH 4​) 2​SO4​_0.063	0.9999	ns
CO(NH 2​ ) 2​_0.03 vs. (NH 4​) 2​SO4​_0.063	0.9999	ns
CO(NH 2​ ) 2​_0.063 vs. (NH 4​) 2​SO4​_0.063	0.9999	ns
CO(NH 2​ ) 2​_0.25 vs. (NH 4​) 2​SO4​_0.063	0.9999	ns
CO(NH 2​ ) 2​_0.5 vs. (NH 4​) 2​SO4​_0.063	0.9999	ns
CO(NH 2​ ) 2​_0.03 + AgNPs vs. (NH 4​) 2​SO4​_0.063	0.9999	ns
CO(NH 2​ ) 2​_0.063 +AgNPs vs. (NH 4​) 2​SO4​_0.063	0.9999	ns
CO(NH 2​ ) 2​_0.5 + AgNPs vs. (NH 4​) 2​SO4​_0.063	0.9999	ns
AgNPs + CO(NH 2​ ) 2​_0.03 vs. (NH 4​) 2​SO4​_0.063	0.9999	ns
AgNPs + CO(NH 2​ ) 2​_0.063 vs. (NH 4​) 2​SO4​_0.063	0.9999	ns
AgNPs + CO(NH 2​ ) 2​_0.25 vs. (NH 4​) 2​SO4​_0.063	0.9999	ns
AgNPs + CO(NH 2​ ) 2​_0.5 vs. (NH 4​) 2​SO4​_0.063	0.9999	ns
Column AA vs. (NH 4​) 2​SO4​_0.063	0.9999	ns
(NH 4​) 2​SO4​_0.5 vs. (NH 4​) 2​SO4​_0.25	0.9999	ns
(NH 4​) 2​SO4​_0.03 + AgNPs vs. (NH 4​) 2​SO4​_0.25	0.9999	ns
(NH 4​) 2​SO4​_0.063 + AgNPs vs. (NH 4​) 2​SO4​_0.25	0.9999	ns
(NH 4​) 2​SO4​_0.25 + AgNPs vs. (NH 4​) 2​SO4​_0.25	0.9999	ns
(NH 4​) 2​SO4​_0.5 + AgNPs vs. (NH 4​) 2​SO4​_0.25	0.9999	ns
AgNPs + (NH 4​) 2​SO4​_0.03 vs. (NH 4​) 2​SO4​_0.25	0.9999	ns
AgNPs + (NH 4​) 2​SO4​_0.063 vs. (NH 4​) 2​SO4​_0.25	0.9999	ns
AgNPs + (NH 4​) 2​SO4​_0.25 vs. (NH 4​) 2​SO4​_0.25	0.9999	ns
AgNPs + (NH 4​) 2​SO4​_0.5 vs. (NH 4​) 2​SO4​_0.25	0.9999	ns
CO(NH 2​ ) 2​_0.03 vs. (NH 4​) 2​SO4​_0.25	0.9999	ns
CO(NH 2​ ) 2​_0.063 vs. (NH 4​) 2​SO4​_0.25	0.9999	ns
CO(NH 2​ ) 2​_0.25 vs. (NH 4​) 2​SO4​_0.25	0.9999	ns
CO(NH 2​ ) 2​_0.5 vs. (NH 4​) 2​SO4​_0.25	0.9999	ns
CO(NH 2​ ) 2​_0.03 + AgNPs vs. (NH 4​) 2​SO4​_0.25	0.9999	ns
CO(NH 2​ ) 2​_0.063 +AgNPs vs. (NH 4​) 2​SO4​_0.25	0.9999	ns
CO(NH 2​ ) 2​_0.5 + AgNPs vs. (NH 4​) 2​SO4​_0.25	0.9999	ns
AgNPs + CO(NH 2​ ) 2​_0.03 vs. (NH 4​) 2​SO4​_0.25	0.9999	ns
AgNPs + CO(NH 2​ ) 2​_0.063 vs. (NH 4​) 2​SO4​_0.25	0.9999	ns
AgNPs + CO(NH 2​ ) 2​_0.25 vs. (NH 4​) 2​SO4​_0.25	0.9999	ns
AgNPs + CO(NH 2​ ) 2​_0.5 vs. (NH 4​) 2​SO4​_0.25	0.9999	ns
Column AA vs. (NH 4​) 2​SO4​_0.25	0.9999	ns
(NH 4​) 2​SO4​_0.03 + AgNPs vs. (NH 4​) 2​SO4​_0.5	0.9999	ns
(NH 4​) 2​SO4​_0.063 + AgNPs vs. (NH 4​) 2​SO4​_0.5	0.9999	ns
(NH 4​) 2​SO4​_0.25 + AgNPs vs. (NH 4​) 2​SO4​_0.5	0.9999	ns
(NH 4​) 2​SO4​_0.5 + AgNPs vs. (NH 4​) 2​SO4​_0.5	0.9999	ns
AgNPs + (NH 4​) 2​SO4​_0.03 vs. (NH 4​) 2​SO4​_0.5	0.9999	ns
AgNPs + (NH 4​) 2​SO4​_0.063 vs. (NH 4​) 2​SO4​_0.5	0.9999	ns
AgNPs + (NH 4​) 2​SO4​_0.25 vs. (NH 4​) 2​SO4​_0.5	0.9999	ns
AgNPs + (NH 4​) 2​SO4​_0.5 vs. (NH 4​) 2​SO4​_0.5	0.9999	ns
CO(NH 2​ ) 2​_0.03 vs. (NH 4​) 2​SO4​_0.5	0.9999	ns
CO(NH 2​ ) 2​_0.063 vs. (NH 4​) 2​SO4​_0.5	0.9999	ns
CO(NH 2​ ) 2​_0.25 vs. (NH 4​) 2​SO4​_0.5	0.9999	ns
CO(NH 2​ ) 2​_0.5 vs. (NH 4​) 2​SO4​_0.5	0.9999	ns
CO(NH 2​ ) 2​_0.03 + AgNPs vs. (NH 4​) 2​SO4​_0.5	0.9999	ns
CO(NH 2​ ) 2​_0.063 +AgNPs vs. (NH 4​) 2​SO4​_0.5	0.9999	ns
CO(NH 2​ ) 2​_0.5 + AgNPs vs. (NH 4​) 2​SO4​_0.5	0.9999	ns
AgNPs + CO(NH 2​ ) 2​_0.03 vs. (NH 4​) 2​SO4​_0.5	0.9999	ns
AgNPs + CO(NH 2​ ) 2​_0.063 vs. (NH 4​) 2​SO4​_0.5	0.9999	ns
AgNPs + CO(NH 2​ ) 2​_0.25 vs. (NH 4​) 2​SO4​_0.5	0.9999	ns
AgNPs + CO(NH 2​ ) 2​_0.5 vs. (NH 4​) 2​SO4​_0.5	0.9999	ns
Column AA vs. (NH 4​) 2​SO4​_0.5	0.9999	ns
(NH 4​) 2​SO4​_0.063 + AgNPs vs. (NH 4​) 2​SO4​_0.03 + AgNPs	0.9999	ns
(NH 4​) 2​SO4​_0.25 + AgNPs vs. (NH 4​) 2​SO4​_0.03 + AgNPs	0.9999	ns
(NH 4​) 2​SO4​_0.5 + AgNPs vs. (NH 4​) 2​SO4​_0.03 + AgNPs	0.9999	ns
AgNPs + (NH 4​) 2​SO4​_0.03 vs. (NH 4​) 2​SO4​_0.03 + AgNPs	0.9999	ns
AgNPs + (NH 4​) 2​SO4​_0.063 vs. (NH 4​) 2​SO4​_0.03 + AgNPs	0.9999	ns
AgNPs + (NH 4​) 2​SO4​_0.25 vs. (NH 4​) 2​SO4​_0.03 + AgNPs	0.9999	ns
AgNPs + (NH 4​) 2​SO4​_0.5 vs. (NH 4​) 2​SO4​_0.03 + AgNPs	0.9999	ns
CO(NH 2​ ) 2​_0.03 vs. (NH 4​) 2​SO4​_0.03 + AgNPs	0.9999	ns
CO(NH 2​ ) 2​_0.063 vs. (NH 4​) 2​SO4​_0.03 + AgNPs	0.9999	ns
CO(NH 2​ ) 2​_0.25 vs. (NH 4​) 2​SO4​_0.03 + AgNPs	0.9999	ns
CO(NH 2​ ) 2​_0.5 vs. (NH 4​) 2​SO4​_0.03 + AgNPs	0.9999	ns
CO(NH 2​ ) 2​_0.03 + AgNPs vs. (NH 4​) 2​SO4​_0.03 + AgNPs	0.9999	ns
CO(NH 2​ ) 2​_0.063 +AgNPs vs. (NH 4​) 2​SO4​_0.03 + AgNPs	0.9999	ns
CO(NH 2​ ) 2​_0.5 + AgNPs vs. (NH 4​) 2​SO4​_0.03 + AgNPs	0.9999	ns
AgNPs + CO(NH 2​ ) 2​_0.03 vs. (NH 4​) 2​SO4​_0.03 + AgNPs	0.9999	ns
AgNPs + CO(NH 2​ ) 2​_0.063 vs. (NH 4​) 2​SO4​_0.03 + AgNPs	0.9999	ns
AgNPs + CO(NH 2​ ) 2​_0.25 vs. (NH 4​) 2​SO4​_0.03 + AgNPs	0.9999	ns
AgNPs + CO(NH 2​ ) 2​_0.5 vs. (NH 4​) 2​SO4​_0.03 + AgNPs	0.9999	ns
Column AA vs. (NH 4​) 2​SO4​_0.03 + AgNPs	0.9999	ns
(NH 4​) 2​SO4​_0.25 + AgNPs vs. (NH 4​) 2​SO4​_0.063 + AgNPs	0.9999	ns
(NH 4​) 2​SO4​_0.5 + AgNPs vs. (NH 4​) 2​SO4​_0.063 + AgNPs	0.9999	ns
AgNPs + (NH 4​) 2​SO4​_0.03 vs. (NH 4​) 2​SO4​_0.063 + AgNPs	0.9999	ns
AgNPs + (NH 4​) 2​SO4​_0.063 vs. (NH 4​) 2​SO4​_0.063 + AgNPs	0.9999	ns
AgNPs + (NH 4​) 2​SO4​_0.25 vs. (NH 4​) 2​SO4​_0.063 + AgNPs	0.9999	ns
AgNPs + (NH 4​) 2​SO4​_0.5 vs. (NH 4​) 2​SO4​_0.063 + AgNPs	0.9999	ns
CO(NH 2​ ) 2​_0.03 vs. (NH 4​) 2​SO4​_0.063 + AgNPs	0.9999	ns
CO(NH 2​ ) 2​_0.063 vs. (NH 4​) 2​SO4​_0.063 + AgNPs	0.9999	ns
CO(NH 2​ ) 2​_0.25 vs. (NH 4​) 2​SO4​_0.063 + AgNPs	0.9999	ns
CO(NH 2​ ) 2​_0.5 vs. (NH 4​) 2​SO4​_0.063 + AgNPs	0.9999	ns
CO(NH 2​ ) 2​_0.03 + AgNPs vs. (NH 4​) 2​SO4​_0.063 + AgNPs	0.9999	ns
CO(NH 2​ ) 2​_0.063 +AgNPs vs. (NH 4​) 2​SO4​_0.063 + AgNPs	0.9999	ns
CO(NH 2​ ) 2​_0.5 + AgNPs vs. (NH 4​) 2​SO4​_0.063 + AgNPs	0.9999	ns
AgNPs + CO(NH 2​ ) 2​_0.03 vs. (NH 4​) 2​SO4​_0.063 + AgNPs	0.9999	ns
AgNPs + CO(NH 2​ ) 2​_0.063 vs. (NH 4​) 2​SO4​_0.063 + AgNPs	0.9999	ns
AgNPs + CO(NH 2​ ) 2​_0.25 vs. (NH 4​) 2​SO4​_0.063 + AgNPs	0.9999	ns
AgNPs + CO(NH 2​ ) 2​_0.5 vs. (NH 4​) 2​SO4​_0.063 + AgNPs	0.9999	ns
Column AA vs. (NH 4​) 2​SO4​_0.063 + AgNPs	0.9999	ns
(NH 4​) 2​SO4​_0.5 + AgNPs vs. (NH 4​) 2​SO4​_0.25 + AgNPs	0.9999	ns
AgNPs + (NH 4​) 2​SO4​_0.03 vs. (NH 4​) 2​SO4​_0.25 + AgNPs	0.9999	ns
AgNPs + (NH 4​) 2​SO4​_0.063 vs. (NH 4​) 2​SO4​_0.25 + AgNPs	0.9999	ns
AgNPs + (NH 4​) 2​SO4​_0.25 vs. (NH 4​) 2​SO4​_0.25 + AgNPs	0.9999	ns
AgNPs + (NH 4​) 2​SO4​_0.5 vs. (NH 4​) 2​SO4​_0.25 + AgNPs	0.9999	ns
CO(NH 2​ ) 2​_0.03 vs. (NH 4​) 2​SO4​_0.25 + AgNPs	0.9999	ns
CO(NH 2​ ) 2​_0.063 vs. (NH 4​) 2​SO4​_0.25 + AgNPs	0.9999	ns
CO(NH 2​ ) 2​_0.25 vs. (NH 4​) 2​SO4​_0.25 + AgNPs	0.9999	ns
CO(NH 2​ ) 2​_0.5 vs. (NH 4​) 2​SO4​_0.25 + AgNPs	0.9999	ns
CO(NH 2​ ) 2​_0.03 + AgNPs vs. (NH 4​) 2​SO4​_0.25 + AgNPs	0.9999	ns
CO(NH 2​ ) 2​_0.063 +AgNPs vs. (NH 4​) 2​SO4​_0.25 + AgNPs	0.9999	ns
CO(NH 2​ ) 2​_0.5 + AgNPs vs. (NH 4​) 2​SO4​_0.25 + AgNPs	0.9999	ns
AgNPs + CO(NH 2​ ) 2​_0.03 vs. (NH 4​) 2​SO4​_0.25 + AgNPs	0.9999	ns
AgNPs + CO(NH 2​ ) 2​_0.063 vs. (NH 4​) 2​SO4​_0.25 + AgNPs	0.9999	ns
AgNPs + CO(NH 2​ ) 2​_0.25 vs. (NH 4​) 2​SO4​_0.25 + AgNPs	0.9999	ns
AgNPs + CO(NH 2​ ) 2​_0.5 vs. (NH 4​) 2​SO4​_0.25 + AgNPs	0.9999	ns
Column AA vs. (NH 4​) 2​SO4​_0.25 + AgNPs	0.9999	ns
AgNPs + (NH 4​) 2​SO4​_0.03 vs. (NH 4​) 2​SO4​_0.5 + AgNPs	0.9999	ns
AgNPs + (NH 4​) 2​SO4​_0.063 vs. (NH 4​) 2​SO4​_0.5 + AgNPs	0.9999	ns
AgNPs + (NH 4​) 2​SO4​_0.25 vs. (NH 4​) 2​SO4​_0.5 + AgNPs	0.9999	ns
AgNPs + (NH 4​) 2​SO4​_0.5 vs. (NH 4​) 2​SO4​_0.5 + AgNPs	0.9999	ns
CO(NH 2​ ) 2​_0.03 vs. (NH 4​) 2​SO4​_0.5 + AgNPs	0.9999	ns
CO(NH 2​ ) 2​_0.063 vs. (NH 4​) 2​SO4​_0.5 + AgNPs	0.9999	ns
CO(NH 2​ ) 2​_0.25 vs. (NH 4​) 2​SO4​_0.5 + AgNPs	0.9999	ns
CO(NH 2​ ) 2​_0.5 vs. (NH 4​) 2​SO4​_0.5 + AgNPs	0.9999	ns
CO(NH 2​ ) 2​_0.03 + AgNPs vs. (NH 4​) 2​SO4​_0.5 + AgNPs	0.9999	ns
CO(NH 2​ ) 2​_0.063 +AgNPs vs. (NH 4​) 2​SO4​_0.5 + AgNPs	0.9999	ns
CO(NH 2​ ) 2​_0.5 + AgNPs vs. (NH 4​) 2​SO4​_0.5 + AgNPs	0.9999	ns
AgNPs + CO(NH 2​ ) 2​_0.03 vs. (NH 4​) 2​SO4​_0.5 + AgNPs	0.9999	ns
AgNPs + CO(NH 2​ ) 2​_0.063 vs. (NH 4​) 2​SO4​_0.5 + AgNPs	0.9999	ns
AgNPs + CO(NH 2​ ) 2​_0.25 vs. (NH 4​) 2​SO4​_0.5 + AgNPs	0.9999	ns
AgNPs + CO(NH 2​ ) 2​_0.5 vs. (NH 4​) 2​SO4​_0.5 + AgNPs	0.9999	ns
Column AA vs. (NH 4​) 2​SO4​_0.5 + AgNPs	0.9999	ns
AgNPs + (NH 4​) 2​SO4​_0.063 vs. AgNPs + (NH 4​) 2​SO4​_0.03	0.9999	ns
AgNPs + (NH 4​) 2​SO4​_0.25 vs. AgNPs + (NH 4​) 2​SO4​_0.03	0.9999	ns
AgNPs + (NH 4​) 2​SO4​_0.5 vs. AgNPs + (NH 4​) 2​SO4​_0.03	0.9999	ns
CO(NH 2​ ) 2​_0.03 vs. AgNPs + (NH 4​) 2​SO4​_0.03	0.9999	ns
CO(NH 2​ ) 2​_0.063 vs. AgNPs + (NH 4​) 2​SO4​_0.03	0.9999	ns
CO(NH 2​ ) 2​_0.25 vs. AgNPs + (NH 4​) 2​SO4​_0.03	0.9999	ns
CO(NH 2​ ) 2​_0.5 vs. AgNPs + (NH 4​) 2​SO4​_0.03	0.9999	ns
CO(NH 2​ ) 2​_0.03 + AgNPs vs. AgNPs + (NH 4​) 2​SO4​_0.03	0.9999	ns
CO(NH 2​ ) 2​_0.063 +AgNPs vs. AgNPs + (NH 4​) 2​SO4​_0.03	0.9999	ns
CO(NH 2​ ) 2​_0.5 + AgNPs vs. AgNPs + (NH 4​) 2​SO4​_0.03	0.9999	ns
AgNPs + CO(NH 2​ ) 2​_0.03 vs. AgNPs + (NH 4​) 2​SO4​_0.03	0.9999	ns
AgNPs + CO(NH 2​ ) 2​_0.063 vs. AgNPs + (NH 4​) 2​SO4​_0.03	0.9999	ns
AgNPs + CO(NH 2​ ) 2​_0.25 vs. AgNPs + (NH 4​) 2​SO4​_0.03	0.9999	ns
AgNPs + CO(NH 2​ ) 2​_0.5 vs. AgNPs + (NH 4​) 2​SO4​_0.03	0.9999	ns
Column AA vs. AgNPs + (NH 4​) 2​SO4​_0.03	0.9999	ns
AgNPs + (NH 4​) 2​SO4​_0.25 vs. AgNPs + (NH 4​) 2​SO4​_0.063	0.9999	ns
AgNPs + (NH 4​) 2​SO4​_0.5 vs. AgNPs + (NH 4​) 2​SO4​_0.063	0.9999	ns
CO(NH 2​ ) 2​_0.03 vs. AgNPs + (NH 4​) 2​SO4​_0.063	0.9999	ns
CO(NH 2​ ) 2​_0.063 vs. AgNPs + (NH 4​) 2​SO4​_0.063	0.9999	ns
CO(NH 2​ ) 2​_0.25 vs. AgNPs + (NH 4​) 2​SO4​_0.063	0.9999	ns
CO(NH 2​ ) 2​_0.5 vs. AgNPs + (NH 4​) 2​SO4​_0.063	0.9999	ns
CO(NH 2​ ) 2​_0.03 + AgNPs vs. AgNPs + (NH 4​) 2​SO4​_0.063	0.9999	ns
CO(NH 2​ ) 2​_0.063 +AgNPs vs. AgNPs + (NH 4​) 2​SO4​_0.063	0.9999	ns
CO(NH 2​ ) 2​_0.5 + AgNPs vs. AgNPs + (NH 4​) 2​SO4​_0.063	0.9999	ns
AgNPs + CO(NH 2​ ) 2​_0.03 vs. AgNPs + (NH 4​) 2​SO4​_0.063	0.9999	ns
AgNPs + CO(NH 2​ ) 2​_0.063 vs. AgNPs + (NH 4​) 2​SO4​_0.063	0.9999	ns
AgNPs + CO(NH 2​ ) 2​_0.25 vs. AgNPs + (NH 4​) 2​SO4​_0.063	0.9999	ns
AgNPs + CO(NH 2​ ) 2​_0.5 vs. AgNPs + (NH 4​) 2​SO4​_0.063	0.9999	ns
Column AA vs. AgNPs + (NH 4​) 2​SO4​_0.063	0.9999	ns
AgNPs + (NH 4​) 2​SO4​_0.5 vs. AgNPs + (NH 4​) 2​SO4​_0.25	0.9999	ns
CO(NH 2​ ) 2​_0.03 vs. AgNPs + (NH 4​) 2​SO4​_0.25	0.9999	ns
CO(NH 2​ ) 2​_0.063 vs. AgNPs + (NH 4​) 2​SO4​_0.25	0.9999	ns
CO(NH 2​ ) 2​_0.25 vs. AgNPs + (NH 4​) 2​SO4​_0.25	0.9999	ns
CO(NH 2​ ) 2​_0.5 vs. AgNPs + (NH 4​) 2​SO4​_0.25	0.9999	ns
CO(NH 2​ ) 2​_0.03 + AgNPs vs. AgNPs + (NH 4​) 2​SO4​_0.25	0.9999	ns
CO(NH 2​ ) 2​_0.063 +AgNPs vs. AgNPs + (NH 4​) 2​SO4​_0.25	0.9999	ns
CO(NH 2​ ) 2​_0.5 + AgNPs vs. AgNPs + (NH 4​) 2​SO4​_0.25	0.9999	ns
AgNPs + CO(NH 2​ ) 2​_0.03 vs. AgNPs + (NH 4​) 2​SO4​_0.25	0.9999	ns
AgNPs + CO(NH 2​ ) 2​_0.063 vs. AgNPs + (NH 4​) 2​SO4​_0.25	0.9999	ns
AgNPs + CO(NH 2​ ) 2​_0.25 vs. AgNPs + (NH 4​) 2​SO4​_0.25	0.9999	ns
AgNPs + CO(NH 2​ ) 2​_0.5 vs. AgNPs + (NH 4​) 2​SO4​_0.25	0.9999	ns
Column AA vs. AgNPs + (NH 4​) 2​SO4​_0.25	0.9999	ns
CO(NH 2​ ) 2​_0.03 vs. AgNPs + (NH 4​) 2​SO4​_0.5	0.9999	ns
CO(NH 2​ ) 2​_0.063 vs. AgNPs + (NH 4​) 2​SO4​_0.5	0.9999	ns
CO(NH 2​ ) 2​_0.25 vs. AgNPs + (NH 4​) 2​SO4​_0.5	0.9999	ns
CO(NH 2​ ) 2​_0.5 vs. AgNPs + (NH 4​) 2​SO4​_0.5	0.9999	ns
CO(NH 2​ ) 2​_0.03 + AgNPs vs. AgNPs + (NH 4​) 2​SO4​_0.5	0.9999	ns
CO(NH 2​ ) 2​_0.063 +AgNPs vs. AgNPs + (NH 4​) 2​SO4​_0.5	0.9999	ns
CO(NH 2​ ) 2​_0.5 + AgNPs vs. AgNPs + (NH 4​) 2​SO4​_0.5	0.9999	ns
AgNPs + CO(NH 2​ ) 2​_0.03 vs. AgNPs + (NH 4​) 2​SO4​_0.5	0.9999	ns
AgNPs + CO(NH 2​ ) 2​_0.063 vs. AgNPs + (NH 4​) 2​SO4​_0.5	0.9999	ns
AgNPs + CO(NH 2​ ) 2​_0.25 vs. AgNPs + (NH 4​) 2​SO4​_0.5	0.9999	ns
AgNPs + CO(NH 2​ ) 2​_0.5 vs. AgNPs + (NH 4​) 2​SO4​_0.5	0.9999	ns
Column AA vs. AgNPs + (NH 4​) 2​SO4​_0.5	0.9999	ns
CO(NH 2​ ) 2​_0.063 vs. CO(NH 2​ ) 2​_0.03	0.9999	ns
CO(NH 2​ ) 2​_0.25 vs. CO(NH 2​ ) 2​_0.03	0.9999	ns
CO(NH 2​ ) 2​_0.5 vs. CO(NH 2​ ) 2​_0.03	0.9999	ns
CO(NH 2​ ) 2​_0.03 + AgNPs vs. CO(NH 2​ ) 2​_0.03	0.9999	ns
CO(NH 2​ ) 2​_0.063 +AgNPs vs. CO(NH 2​ ) 2​_0.03	0.9999	ns
CO(NH 2​ ) 2​_0.5 + AgNPs vs. CO(NH 2​ ) 2​_0.03	0.9999	ns
AgNPs + CO(NH 2​ ) 2​_0.03 vs. CO(NH 2​ ) 2​_0.03	0.9999	ns
AgNPs + CO(NH 2​ ) 2​_0.063 vs. CO(NH 2​ ) 2​_0.03	0.9999	ns
AgNPs + CO(NH 2​ ) 2​_0.25 vs. CO(NH 2​ ) 2​_0.03	0.9999	ns
AgNPs + CO(NH 2​ ) 2​_0.5 vs. CO(NH 2​ ) 2​_0.03	0.9999	ns
Column AA vs. CO(NH 2​ ) 2​_0.03	0.9999	ns
CO(NH 2​ ) 2​_0.25 vs. CO(NH 2​ ) 2​_0.063	0.9999	ns
CO(NH 2​ ) 2​_0.5 vs. CO(NH 2​ ) 2​_0.063	0.9999	ns
CO(NH 2​ ) 2​_0.03 + AgNPs vs. CO(NH 2​ ) 2​_0.063	0.9999	ns
CO(NH 2​ ) 2​_0.063 +AgNPs vs. CO(NH 2​ ) 2​_0.063	0.9999	ns
CO(NH 2​ ) 2​_0.5 + AgNPs vs. CO(NH 2​ ) 2​_0.063	0.9999	ns
AgNPs + CO(NH 2​ ) 2​_0.03 vs. CO(NH 2​ ) 2​_0.063	0.9999	ns
AgNPs + CO(NH 2​ ) 2​_0.063 vs. CO(NH 2​ ) 2​_0.063	0.9999	ns
AgNPs + CO(NH 2​ ) 2​_0.25 vs. CO(NH 2​ ) 2​_0.063	0.9999	ns
AgNPs + CO(NH 2​ ) 2​_0.5 vs. CO(NH 2​ ) 2​_0.063	0.9999	ns
Column AA vs. CO(NH 2​ ) 2​_0.063	0.9999	ns
CO(NH 2​ ) 2​_0.5 vs. CO(NH 2​ ) 2​_0.25	0.9999	ns
CO(NH 2​ ) 2​_0.03 + AgNPs vs. CO(NH 2​ ) 2​_0.25	0.9999	ns
CO(NH 2​ ) 2​_0.063 +AgNPs vs. CO(NH 2​ ) 2​_0.25	0.9999	ns
CO(NH 2​ ) 2​_0.5 + AgNPs vs. CO(NH 2​ ) 2​_0.25	0.9999	ns
AgNPs + CO(NH 2​ ) 2​_0.03 vs. CO(NH 2​ ) 2​_0.25	0.9999	ns
AgNPs + CO(NH 2​ ) 2​_0.063 vs. CO(NH 2​ ) 2​_0.25	0.9999	ns
AgNPs + CO(NH 2​ ) 2​_0.25 vs. CO(NH 2​ ) 2​_0.25	0.9999	ns
AgNPs + CO(NH 2​ ) 2​_0.5 vs. CO(NH 2​ ) 2​_0.25	0.9999	ns
Column AA vs. CO(NH 2​ ) 2​_0.25	0.9999	ns
CO(NH 2​ ) 2​_0.03 + AgNPs vs. CO(NH 2​ ) 2​_0.5	0.9999	ns
CO(NH 2​ ) 2​_0.063 +AgNPs vs. CO(NH 2​ ) 2​_0.5	0.9999	ns
CO(NH 2​ ) 2​_0.5 + AgNPs vs. CO(NH 2​ ) 2​_0.5	0.9999	ns
AgNPs + CO(NH 2​ ) 2​_0.03 vs. CO(NH 2​ ) 2​_0.5	0.9999	ns
AgNPs + CO(NH 2​ ) 2​_0.063 vs. CO(NH 2​ ) 2​_0.5	0.9999	ns
AgNPs + CO(NH 2​ ) 2​_0.25 vs. CO(NH 2​ ) 2​_0.5	0.9999	ns
AgNPs + CO(NH 2​ ) 2​_0.5 vs. CO(NH 2​ ) 2​_0.5	0.9999	ns
Column AA vs. CO(NH 2​ ) 2​_0.5	0.9999	ns
CO(NH 2​ ) 2​_0.063 +AgNPs vs. CO(NH 2​ ) 2​_0.03 + AgNPs	0.9999	ns
CO(NH 2​ ) 2​_0.5 + AgNPs vs. CO(NH 2​ ) 2​_0.03 + AgNPs	0.9999	ns
AgNPs + CO(NH 2​ ) 2​_0.03 vs. CO(NH 2​ ) 2​_0.03 + AgNPs	0.9999	ns
AgNPs + CO(NH 2​ ) 2​_0.063 vs. CO(NH 2​ ) 2​_0.03 + AgNPs	0.9999	ns
AgNPs + CO(NH 2​ ) 2​_0.25 vs. CO(NH 2​ ) 2​_0.03 + AgNPs	0.9999	ns
AgNPs + CO(NH 2​ ) 2​_0.5 vs. CO(NH 2​ ) 2​_0.03 + AgNPs	0.9999	ns
Column AA vs. CO(NH 2​ ) 2​_0.03 + AgNPs	0.9999	ns
CO(NH 2​ ) 2​_0.5 + AgNPs vs. CO(NH 2​ ) 2​_0.063 +AgNPs	0.9999	ns
AgNPs + CO(NH 2​ ) 2​_0.03 vs. CO(NH 2​ ) 2​_0.063 +AgNPs	0.9999	ns
AgNPs + CO(NH 2​ ) 2​_0.063 vs. CO(NH 2​ ) 2​_0.063 +AgNPs	0.9999	ns
AgNPs + CO(NH 2​ ) 2​_0.25 vs. CO(NH 2​ ) 2​_0.063 +AgNPs	0.9999	ns
AgNPs + CO(NH 2​ ) 2​_0.5 vs. CO(NH 2​ ) 2​_0.063 +AgNPs	0.9999	ns
Column AA vs. CO(NH 2​ ) 2​_0.063 +AgNPs	0.9999	ns
AgNPs + CO(NH 2​ ) 2​_0.03 vs. CO(NH 2​ ) 2​_0.5 + AgNPs	0.9999	ns
AgNPs + CO(NH 2​ ) 2​_0.063 vs. CO(NH 2​ ) 2​_0.5 + AgNPs	0.9999	ns
AgNPs + CO(NH 2​ ) 2​_0.25 vs. CO(NH 2​ ) 2​_0.5 + AgNPs	0.9999	ns
AgNPs + CO(NH 2​ ) 2​_0.5 vs. CO(NH 2​ ) 2​_0.5 + AgNPs	0.9999	ns
Column AA vs. CO(NH 2​ ) 2​_0.5 + AgNPs	0.9999	ns
AgNPs + CO(NH 2​ ) 2​_0.063 vs. AgNPs + CO(NH 2​ ) 2​_0.03	0.9999	ns
AgNPs + CO(NH 2​ ) 2​_0.25 vs. AgNPs + CO(NH 2​ ) 2​_0.03	0.9999	ns
AgNPs + CO(NH 2​ ) 2​_0.5 vs. AgNPs + CO(NH 2​ ) 2​_0.03	0.9999	ns
Column AA vs. AgNPs + CO(NH 2​ ) 2​_0.03	0.9999	ns
AgNPs + CO(NH 2​ ) 2​_0.25 vs. AgNPs + CO(NH 2​ ) 2​_0.063	0.9999	ns
AgNPs + CO(NH 2​ ) 2​_0.5 vs. AgNPs + CO(NH 2​ ) 2​_0.063	0.9999	ns
Column AA vs. AgNPs + CO(NH 2​ ) 2​_0.063	0.9999	ns
AgNPs + CO(NH 2​ ) 2​_0.5 vs. AgNPs + CO(NH 2​ ) 2​_0.25	0.9999	ns
Column AA vs. AgNPs + CO(NH 2​ ) 2​_0.25	0.9999	ns
Column AA vs. AgNPs + CO(NH 2​ ) 2​_0.5	0.9999	ns
Compact letter display
Colchicine (+)
AgNPs
Water (-)
(NH 4​) 2​SO4​_0.063
(NH 4​) 2​SO4​_0.5
CO(NH 2​ ) 2​_0.063
(NH 4​) 2​SO4​_0.03
(NH 4​) 2​SO4​_0.25
CO(NH 2​ ) 2​_0.063 +AgNPs
AgNPs + CO(NH 2​ ) 2​_0.063
CO(NH 2​ ) 2​_0.03 + AgNPs

## Sheet: Tukey_MN
Tukey's multiple comparisons test Micronuclei	P Value	Summary
(NH 4​) 2​SO4​_0.063 vs. Water (-)	0.0001	****
(NH 4​) 2​SO4​_0.063 vs. Colchicine (+)	0.0157	*
(NH 4​) 2​SO4​_0.063 vs. AgNPs	0.0001	****
(NH 4​) 2​SO4​_0.25 vs. (NH 4​) 2​SO4​_0.063	0.001	**
(NH 4​) 2​SO4​_0.5 vs. (NH 4​) 2​SO4​_0.063	0.0001	***
(NH 4​) 2​SO4​_0.03 + AgNPs vs. (NH 4​) 2​SO4​_0.063	0.0006	***
(NH 4​) 2​SO4​_0.063 + AgNPs vs. (NH 4​) 2​SO4​_0.063	0.0047	**
(NH 4​) 2​SO4​_0.25 + AgNPs vs. (NH 4​) 2​SO4​_0.063	0.0001	***
(NH 4​) 2​SO4​_0.5 + AgNPs vs. (NH 4​) 2​SO4​_0.063	0.0006	***
AgNPs + (NH 4​) 2​SO4​_0.03 vs. (NH 4​) 2​SO4​_0.063	0.004	**
AgNPs + (NH 4​) 2​SO4​_0.063 vs. (NH 4​) 2​SO4​_0.063	0.0001	***
AgNPs + (NH 4​) 2​SO4​_0.25 vs. (NH 4​) 2​SO4​_0.063	0.0003	***
AgNPs + (NH 4​) 2​SO4​_0.5 vs. (NH 4​) 2​SO4​_0.063	0.0003	***
CO(NH 2​ ) 2​_0.03 vs. (NH 4​) 2​SO4​_0.063	0.0001	***
CO(NH 2​ ) 2​_0.25 vs. (NH 4​) 2​SO4​_0.063	0.0113	*
CO(NH 2​ ) 2​_0.5 vs. (NH 4​) 2​SO4​_0.063	0.0001	****
CO(NH 2​ ) 2​_0.063 +AgNPs vs. (NH 4​) 2​SO4​_0.063	0.0032	**
CO(NH 2​ ) 2​_0.25 + AgNPs vs. (NH 4​) 2​SO4​_0.063	0.0001	***
CO(NH 2​ ) 2​_0.5 + AgNPs vs. (NH 4​) 2​SO4​_0.063	0.0001	****
AgNPs + CO(NH 2​ ) 2​_0.03 vs. (NH 4​) 2​SO4​_0.063	0.0292	*
AgNPs + CO(NH 2​ ) 2​_0.063 vs. (NH 4​) 2​SO4​_0.063	0.0001	****
AgNPs + CO(NH 2​ ) 2​_0.25 vs. (NH 4​) 2​SO4​_0.063	0.0006	***
AgNPs + CO(NH 2​ ) 2​_0.5 vs. (NH 4​) 2​SO4​_0.063	0.0001	****
Colchicine (+) vs. Water (-)	0.9999	ns
AgNPs vs. Water (-)	0.9998	ns
(NH 4​) 2​SO4​_0.03 vs. Water (-)	0.9977	ns
(NH 4​) 2​SO4​_0.25 vs. Water (-)	0.9999	ns
(NH 4​) 2​SO4​_0.5 vs. Water (-)	0.9999	ns
(NH 4​) 2​SO4​_0.03 + AgNPs vs. Water (-)	0.9999	ns
(NH 4​) 2​SO4​_0.063 + AgNPs vs. Water (-)	0.9999	ns
(NH 4​) 2​SO4​_0.25 + AgNPs vs. Water (-)	0.9999	ns
(NH 4​) 2​SO4​_0.5 + AgNPs vs. Water (-)	0.9999	ns
AgNPs + (NH 4​) 2​SO4​_0.03 vs. Water (-)	0.9999	ns
AgNPs + (NH 4​) 2​SO4​_0.063 vs. Water (-)	0.9999	ns
AgNPs + (NH 4​) 2​SO4​_0.25 vs. Water (-)	0.9999	ns
AgNPs + (NH 4​) 2​SO4​_0.5 vs. Water (-)	0.9999	ns
CO(NH 2​ ) 2​_0.03 vs. Water (-)	0.9999	ns
CO(NH 2​ ) 2​_0.063 vs. Water (-)	0.9767	ns
CO(NH 2​ ) 2​_0.25 vs. Water (-)	0.9999	ns
CO(NH 2​ ) 2​_0.5 vs. Water (-)	0.9993	ns
CO(NH 2​ ) 2​_0.03 + AgNPs vs. Water (-)	0.9999	ns
CO(NH 2​ ) 2​_0.063 +AgNPs vs. Water (-)	0.9999	ns
CO(NH 2​ ) 2​_0.25 + AgNPs vs. Water (-)	0.9999	ns
CO(NH 2​ ) 2​_0.5 + AgNPs vs. Water (-)	0.9993	ns
AgNPs + CO(NH 2​ ) 2​_0.03 vs. Water (-)	0.9999	ns
AgNPs + CO(NH 2​ ) 2​_0.063 vs. Water (-)	0.9993	ns
AgNPs + CO(NH 2​ ) 2​_0.25 vs. Water (-)	0.9999	ns
AgNPs + CO(NH 2​ ) 2​_0.5 vs. Water (-)	0.9993	ns
AgNPs vs. Colchicine (+)	0.9998	ns
(NH 4​) 2​SO4​_0.03 vs. Colchicine (+)	0.9999	ns
(NH 4​) 2​SO4​_0.25 vs. Colchicine (+)	0.9999	ns
(NH 4​) 2​SO4​_0.5 vs. Colchicine (+)	0.9999	ns
(NH 4​) 2​SO4​_0.03 + AgNPs vs. Colchicine (+)	0.9999	ns
(NH 4​) 2​SO4​_0.063 + AgNPs vs. Colchicine (+)	0.9999	ns
(NH 4​) 2​SO4​_0.25 + AgNPs vs. Colchicine (+)	0.9999	ns
(NH 4​) 2​SO4​_0.5 + AgNPs vs. Colchicine (+)	0.9999	ns
AgNPs + (NH 4​) 2​SO4​_0.03 vs. Colchicine (+)	0.9999	ns
AgNPs + (NH 4​) 2​SO4​_0.063 vs. Colchicine (+)	0.9999	ns
AgNPs + (NH 4​) 2​SO4​_0.25 vs. Colchicine (+)	0.9999	ns
AgNPs + (NH 4​) 2​SO4​_0.5 vs. Colchicine (+)	0.9999	ns
CO(NH 2​ ) 2​_0.03 vs. Colchicine (+)	0.9999	ns
CO(NH 2​ ) 2​_0.063 vs. Colchicine (+)	0.9999	ns
CO(NH 2​ ) 2​_0.25 vs. Colchicine (+)	0.9999	ns
CO(NH 2​ ) 2​_0.5 vs. Colchicine (+)	0.9987	ns
CO(NH 2​ ) 2​_0.03 + AgNPs vs. Colchicine (+)	0.9999	ns
CO(NH 2​ ) 2​_0.063 +AgNPs vs. Colchicine (+)	0.9999	ns
CO(NH 2​ ) 2​_0.25 + AgNPs vs. Colchicine (+)	0.9999	ns
CO(NH 2​ ) 2​_0.5 + AgNPs vs. Colchicine (+)	0.9987	ns
AgNPs + CO(NH 2​ ) 2​_0.03 vs. Colchicine (+)	0.9999	ns
AgNPs + CO(NH 2​ ) 2​_0.063 vs. Colchicine (+)	0.9987	ns
AgNPs + CO(NH 2​ ) 2​_0.25 vs. Colchicine (+)	0.9999	ns
AgNPs + CO(NH 2​ ) 2​_0.5 vs. Colchicine (+)	0.9987	ns
(NH 4​) 2​SO4​_0.03 vs. AgNPs	0.6787	ns
(NH 4​) 2​SO4​_0.25 vs. AgNPs	0.9999	ns
(NH 4​) 2​SO4​_0.5 vs. AgNPs	0.9999	ns
(NH 4​) 2​SO4​_0.03 + AgNPs vs. AgNPs	0.9999	ns
(NH 4​) 2​SO4​_0.063 + AgNPs vs. AgNPs	0.9993	ns
(NH 4​) 2​SO4​_0.25 + AgNPs vs. AgNPs	0.9999	ns
(NH 4​) 2​SO4​_0.5 + AgNPs vs. AgNPs	0.9999	ns
AgNPs + (NH 4​) 2​SO4​_0.03 vs. AgNPs	0.9999	ns
AgNPs + (NH 4​) 2​SO4​_0.063 vs. AgNPs	0.9999	ns
AgNPs + (NH 4​) 2​SO4​_0.25 vs. AgNPs	0.9999	ns
AgNPs + (NH 4​) 2​SO4​_0.5 vs. AgNPs	0.9999	ns
CO(NH 2​ ) 2​_0.03 vs. AgNPs	0.9999	ns
CO(NH 2​ ) 2​_0.063 vs. AgNPs	0.4567	ns
CO(NH 2​ ) 2​_0.25 vs. AgNPs	0.9999	ns
CO(NH 2​ ) 2​_0.5 vs. AgNPs	0.9999	ns
CO(NH 2​ ) 2​_0.03 + AgNPs vs. AgNPs	0.9881	ns
CO(NH 2​ ) 2​_0.063 +AgNPs vs. AgNPs	0.9998	ns
CO(NH 2​ ) 2​_0.25 + AgNPs vs. AgNPs	0.9999	ns
CO(NH 2​ ) 2​_0.5 + AgNPs vs. AgNPs	0.9999	ns
AgNPs + CO(NH 2​ ) 2​_0.03 vs. AgNPs	0.9979	ns
AgNPs + CO(NH 2​ ) 2​_0.063 vs. AgNPs	0.9999	ns
AgNPs + CO(NH 2​ ) 2​_0.25 vs. AgNPs	0.9999	ns
AgNPs + CO(NH 2​ ) 2​_0.5 vs. AgNPs	0.9999	ns
(NH 4​) 2​SO4​_0.063 vs. (NH 4​) 2​SO4​_0.03	0.0812	ns
(NH 4​) 2​SO4​_0.25 vs. (NH 4​) 2​SO4​_0.03	0.997	ns
(NH 4​) 2​SO4​_0.5 vs. (NH 4​) 2​SO4​_0.03	0.9117	ns
(NH 4​) 2​SO4​_0.03 + AgNPs vs. (NH 4​) 2​SO4​_0.03	0.9992	ns
(NH 4​) 2​SO4​_0.063 + AgNPs vs. (NH 4​) 2​SO4​_0.03	0.9999	ns
(NH 4​) 2​SO4​_0.25 + AgNPs vs. (NH 4​) 2​SO4​_0.03	0.9117	ns
(NH 4​) 2​SO4​_0.5 + AgNPs vs. (NH 4​) 2​SO4​_0.03	0.9901	ns
AgNPs + (NH 4​) 2​SO4​_0.03 vs. (NH 4​) 2​SO4​_0.03	0.9999	ns
AgNPs + (NH 4​) 2​SO4​_0.063 vs. (NH 4​) 2​SO4​_0.03	0.9117	ns
AgNPs + (NH 4​) 2​SO4​_0.25 vs. (NH 4​) 2​SO4​_0.03	0.9695	ns
AgNPs + (NH 4​) 2​SO4​_0.5 vs. (NH 4​) 2​SO4​_0.03	0.9695	ns
CO(NH 2​ ) 2​_0.03 vs. (NH 4​) 2​SO4​_0.03	0.9117	ns
CO(NH 2​ ) 2​_0.063 vs. (NH 4​) 2​SO4​_0.03	0.9999	ns
CO(NH 2​ ) 2​_0.25 vs. (NH 4​) 2​SO4​_0.03	0.9999	ns
CO(NH 2​ ) 2​_0.5 vs. (NH 4​) 2​SO4​_0.03	0.7523	ns
CO(NH 2​ ) 2​_0.03 + AgNPs vs. (NH 4​) 2​SO4​_0.03	0.9999	ns
CO(NH 2​ ) 2​_0.063 +AgNPs vs. (NH 4​) 2​SO4​_0.03	0.9999	ns
CO(NH 2​ ) 2​_0.25 + AgNPs vs. (NH 4​) 2​SO4​_0.03	0.9117	ns
CO(NH 2​ ) 2​_0.5 + AgNPs vs. (NH 4​) 2​SO4​_0.03	0.7523	ns
AgNPs + CO(NH 2​ ) 2​_0.03 vs. (NH 4​) 2​SO4​_0.03	0.9999	ns
AgNPs + CO(NH 2​ ) 2​_0.063 vs. (NH 4​) 2​SO4​_0.03	0.7523	ns
AgNPs + CO(NH 2​ ) 2​_0.25 vs. (NH 4​) 2​SO4​_0.03	0.9901	ns
AgNPs + CO(NH 2​ ) 2​_0.5 vs. (NH 4​) 2​SO4​_0.03	0.7523	ns
CO(NH 2​ ) 2​_0.063 vs. (NH 4​) 2​SO4​_0.063	0.1541	ns
CO(NH 2​ ) 2​_0.03 + AgNPs vs. (NH 4​) 2​SO4​_0.063	0.2756	ns
(NH 4​) 2​SO4​_0.5 vs. (NH 4​) 2​SO4​_0.25	0.9999	ns
(NH 4​) 2​SO4​_0.03 + AgNPs vs. (NH 4​) 2​SO4​_0.25	0.9999	ns
(NH 4​) 2​SO4​_0.063 + AgNPs vs. (NH 4​) 2​SO4​_0.25	0.9999	ns
(NH 4​) 2​SO4​_0.25 + AgNPs vs. (NH 4​) 2​SO4​_0.25	0.9999	ns
(NH 4​) 2​SO4​_0.5 + AgNPs vs. (NH 4​) 2​SO4​_0.25	0.9999	ns
AgNPs + (NH 4​) 2​SO4​_0.03 vs. (NH 4​) 2​SO4​_0.25	0.9999	ns
AgNPs + (NH 4​) 2​SO4​_0.063 vs. (NH 4​) 2​SO4​_0.25	0.9999	ns
AgNPs + (NH 4​) 2​SO4​_0.25 vs. (NH 4​) 2​SO4​_0.25	0.9999	ns
AgNPs + (NH 4​) 2​SO4​_0.5 vs. (NH 4​) 2​SO4​_0.25	0.9999	ns
CO(NH 2​ ) 2​_0.03 vs. (NH 4​) 2​SO4​_0.25	0.9999	ns
CO(NH 2​ ) 2​_0.063 vs. (NH 4​) 2​SO4​_0.25	0.9824	ns
CO(NH 2​ ) 2​_0.25 vs. (NH 4​) 2​SO4​_0.25	0.9999	ns
CO(NH 2​ ) 2​_0.5 vs. (NH 4​) 2​SO4​_0.25	0.9999	ns
CO(NH 2​ ) 2​_0.03 + AgNPs vs. (NH 4​) 2​SO4​_0.25	0.9999	ns
CO(NH 2​ ) 2​_0.063 +AgNPs vs. (NH 4​) 2​SO4​_0.25	0.9999	ns
CO(NH 2​ ) 2​_0.25 + AgNPs vs. (NH 4​) 2​SO4​_0.25	0.9999	ns
CO(NH 2​ ) 2​_0.5 + AgNPs vs. (NH 4​) 2​SO4​_0.25	0.9999	ns
AgNPs + CO(NH 2​ ) 2​_0.03 vs. (NH 4​) 2​SO4​_0.25	0.9999	ns
AgNPs + CO(NH 2​ ) 2​_0.063 vs. (NH 4​) 2​SO4​_0.25	0.9999	ns
AgNPs + CO(NH 2​ ) 2​_0.25 vs. (NH 4​) 2​SO4​_0.25	0.9999	ns
AgNPs + CO(NH 2​ ) 2​_0.5 vs. (NH 4​) 2​SO4​_0.25	0.9999	ns
(NH 4​) 2​SO4​_0.03 + AgNPs vs. (NH 4​) 2​SO4​_0.5	0.9999	ns
(NH 4​) 2​SO4​_0.063 + AgNPs vs. (NH 4​) 2​SO4​_0.5	0.9999	ns
(NH 4​) 2​SO4​_0.25 + AgNPs vs. (NH 4​) 2​SO4​_0.5	0.9999	ns
(NH 4​) 2​SO4​_0.5 + AgNPs vs. (NH 4​) 2​SO4​_0.5	0.9999	ns
AgNPs + (NH 4​) 2​SO4​_0.03 vs. (NH 4​) 2​SO4​_0.5	0.9999	ns
AgNPs + (NH 4​) 2​SO4​_0.063 vs. (NH 4​) 2​SO4​_0.5	0.9999	ns
AgNPs + (NH 4​) 2​SO4​_0.25 vs. (NH 4​) 2​SO4​_0.5	0.9999	ns
AgNPs + (NH 4​) 2​SO4​_0.5 vs. (NH 4​) 2​SO4​_0.5	0.9999	ns
CO(NH 2​ ) 2​_0.03 vs. (NH 4​) 2​SO4​_0.5	0.9999	ns
CO(NH 2​ ) 2​_0.063 vs. (NH 4​) 2​SO4​_0.5	0.7975	ns
CO(NH 2​ ) 2​_0.25 vs. (NH 4​) 2​SO4​_0.5	0.9999	ns
CO(NH 2​ ) 2​_0.5 vs. (NH 4​) 2​SO4​_0.5	0.9999	ns
CO(NH 2​ ) 2​_0.03 + AgNPs vs. (NH 4​) 2​SO4​_0.5	0.9957	ns
CO(NH 2​ ) 2​_0.063 +AgNPs vs. (NH 4​) 2​SO4​_0.5	0.9999	ns
CO(NH 2​ ) 2​_0.25 + AgNPs vs. (NH 4​) 2​SO4​_0.5	0.9999	ns
CO(NH 2​ ) 2​_0.5 + AgNPs vs. (NH 4​) 2​SO4​_0.5	0.9999	ns
AgNPs + CO(NH 2​ ) 2​_0.03 vs. (NH 4​) 2​SO4​_0.5	0.9996	ns
AgNPs + CO(NH 2​ ) 2​_0.063 vs. (NH 4​) 2​SO4​_0.5	0.9999	ns
AgNPs + CO(NH 2​ ) 2​_0.25 vs. (NH 4​) 2​SO4​_0.5	0.9999	ns
AgNPs + CO(NH 2​ ) 2​_0.5 vs. (NH 4​) 2​SO4​_0.5	0.9999	ns
(NH 4​) 2​SO4​_0.063 + AgNPs vs. (NH 4​) 2​SO4​_0.03 + AgNPs	0.9999	ns
(NH 4​) 2​SO4​_0.25 + AgNPs vs. (NH 4​) 2​SO4​_0.03 + AgNPs	0.9999	ns
(NH 4​) 2​SO4​_0.5 + AgNPs vs. (NH 4​) 2​SO4​_0.03 + AgNPs	0.9999	ns
AgNPs + (NH 4​) 2​SO4​_0.03 vs. (NH 4​) 2​SO4​_0.03 + AgNPs	0.9999	ns
AgNPs + (NH 4​) 2​SO4​_0.063 vs. (NH 4​) 2​SO4​_0.03 + AgNPs	0.9999	ns
AgNPs + (NH 4​) 2​SO4​_0.25 vs. (NH 4​) 2​SO4​_0.03 + AgNPs	0.9999	ns
AgNPs + (NH 4​) 2​SO4​_0.5 vs. (NH 4​) 2​SO4​_0.03 + AgNPs	0.9999	ns
CO(NH 2​ ) 2​_0.03 vs. (NH 4​) 2​SO4​_0.03 + AgNPs	0.9999	ns
CO(NH 2​ ) 2​_0.063 vs. (NH 4​) 2​SO4​_0.03 + AgNPs	0.9924	ns
CO(NH 2​ ) 2​_0.25 vs. (NH 4​) 2​SO4​_0.03 + AgNPs	0.9999	ns
CO(NH 2​ ) 2​_0.5 vs. (NH 4​) 2​SO4​_0.03 + AgNPs	0.9999	ns
CO(NH 2​ ) 2​_0.03 + AgNPs vs. (NH 4​) 2​SO4​_0.03 + AgNPs	0.9999	ns
CO(NH 2​ ) 2​_0.063 +AgNPs vs. (NH 4​) 2​SO4​_0.03 + AgNPs	0.9999	ns
CO(NH 2​ ) 2​_0.25 + AgNPs vs. (NH 4​) 2​SO4​_0.03 + AgNPs	0.9999	ns
CO(NH 2​ ) 2​_0.5 + AgNPs vs. (NH 4​) 2​SO4​_0.03 + AgNPs	0.9999	ns
AgNPs + CO(NH 2​ ) 2​_0.03 vs. (NH 4​) 2​SO4​_0.03 + AgNPs	0.9999	ns
AgNPs + CO(NH 2​ ) 2​_0.063 vs. (NH 4​) 2​SO4​_0.03 + AgNPs	0.9999	ns
AgNPs + CO(NH 2​ ) 2​_0.25 vs. (NH 4​) 2​SO4​_0.03 + AgNPs	0.9999	ns
AgNPs + CO(NH 2​ ) 2​_0.5 vs. (NH 4​) 2​SO4​_0.03 + AgNPs	0.9999	ns
(NH 4​) 2​SO4​_0.25 + AgNPs vs. (NH 4​) 2​SO4​_0.063 + AgNPs	0.9999	ns
(NH 4​) 2​SO4​_0.5 + AgNPs vs. (NH 4​) 2​SO4​_0.063 + AgNPs	0.9999	ns
AgNPs + (NH 4​) 2​SO4​_0.03 vs. (NH 4​) 2​SO4​_0.063 + AgNPs	0.9999	ns
AgNPs + (NH 4​) 2​SO4​_0.063 vs. (NH 4​) 2​SO4​_0.063 + AgNPs	0.9999	ns
AgNPs + (NH 4​) 2​SO4​_0.25 vs. (NH 4​) 2​SO4​_0.063 + AgNPs	0.9999	ns
AgNPs + (NH 4​) 2​SO4​_0.5 vs. (NH 4​) 2​SO4​_0.063 + AgNPs	0.9999	ns
CO(NH 2​ ) 2​_0.03 vs. (NH 4​) 2​SO4​_0.063 + AgNPs	0.9999	ns
CO(NH 2​ ) 2​_0.063 vs. (NH 4​) 2​SO4​_0.063 + AgNPs	0.9999	ns
CO(NH 2​ ) 2​_0.25 vs. (NH 4​) 2​SO4​_0.063 + AgNPs	0.9999	ns
CO(NH 2​ ) 2​_0.5 vs. (NH 4​) 2​SO4​_0.063 + AgNPs	0.9972	ns
CO(NH 2​ ) 2​_0.03 + AgNPs vs. (NH 4​) 2​SO4​_0.063 + AgNPs	0.9999	ns
CO(NH 2​ ) 2​_0.063 +AgNPs vs. (NH 4​) 2​SO4​_0.063 + AgNPs	0.9999	ns
CO(NH 2​ ) 2​_0.25 + AgNPs vs. (NH 4​) 2​SO4​_0.063 + AgNPs	0.9999	ns
CO(NH 2​ ) 2​_0.5 + AgNPs vs. (NH 4​) 2​SO4​_0.063 + AgNPs	0.9972	ns
AgNPs + CO(NH 2​ ) 2​_0.03 vs. (NH 4​) 2​SO4​_0.063 + AgNPs	0.9999	ns
AgNPs + CO(NH 2​ ) 2​_0.063 vs. (NH 4​) 2​SO4​_0.063 + AgNPs	0.9972	ns
AgNPs + CO(NH 2​ ) 2​_0.25 vs. (NH 4​) 2​SO4​_0.063 + AgNPs	0.9999	ns
AgNPs + CO(NH 2​ ) 2​_0.5 vs. (NH 4​) 2​SO4​_0.063 + AgNPs	0.9972	ns
(NH 4​) 2​SO4​_0.5 + AgNPs vs. (NH 4​) 2​SO4​_0.25 + AgNPs	0.9999	ns
AgNPs + (NH 4​) 2​SO4​_0.03 vs. (NH 4​) 2​SO4​_0.25 + AgNPs	0.9999	ns
AgNPs + (NH 4​) 2​SO4​_0.063 vs. (NH 4​) 2​SO4​_0.25 + AgNPs	0.9999	ns
AgNPs + (NH 4​) 2​SO4​_0.25 vs. (NH 4​) 2​SO4​_0.25 + AgNPs	0.9999	ns
AgNPs + (NH 4​) 2​SO4​_0.5 vs. (NH 4​) 2​SO4​_0.25 + AgNPs	0.9999	ns
CO(NH 2​ ) 2​_0.03 vs. (NH 4​) 2​SO4​_0.25 + AgNPs	0.9999	ns
CO(NH 2​ ) 2​_0.063 vs. (NH 4​) 2​SO4​_0.25 + AgNPs	0.7975	ns
CO(NH 2​ ) 2​_0.25 vs. (NH 4​) 2​SO4​_0.25 + AgNPs	0.9999	ns
CO(NH 2​ ) 2​_0.5 vs. (NH 4​) 2​SO4​_0.25 + AgNPs	0.9999	ns
CO(NH 2​ ) 2​_0.03 + AgNPs vs. (NH 4​) 2​SO4​_0.25 + AgNPs	0.9957	ns
CO(NH 2​ ) 2​_0.063 +AgNPs vs. (NH 4​) 2​SO4​_0.25 + AgNPs	0.9999	ns
CO(NH 2​ ) 2​_0.25 + AgNPs vs. (NH 4​) 2​SO4​_0.25 + AgNPs	0.9999	ns
CO(NH 2​ ) 2​_0.5 + AgNPs vs. (NH 4​) 2​SO4​_0.25 + AgNPs	0.9999	ns
AgNPs + CO(NH 2​ ) 2​_0.03 vs. (NH 4​) 2​SO4​_0.25 + AgNPs	0.9996	ns
AgNPs + CO(NH 2​ ) 2​_0.063 vs. (NH 4​) 2​SO4​_0.25 + AgNPs	0.9999	ns
AgNPs + CO(NH 2​ ) 2​_0.25 vs. (NH 4​) 2​SO4​_0.25 + AgNPs	0.9999	ns
AgNPs + CO(NH 2​ ) 2​_0.5 vs. (NH 4​) 2​SO4​_0.25 + AgNPs	0.9999	ns
AgNPs + (NH 4​) 2​SO4​_0.03 vs. (NH 4​) 2​SO4​_0.5 + AgNPs	0.9999	ns
AgNPs + (NH 4​) 2​SO4​_0.063 vs. (NH 4​) 2​SO4​_0.5 + AgNPs	0.9999	ns
AgNPs + (NH 4​) 2​SO4​_0.25 vs. (NH 4​) 2​SO4​_0.5 + AgNPs	0.9999	ns
AgNPs + (NH 4​) 2​SO4​_0.5 vs. (NH 4​) 2​SO4​_0.5 + AgNPs	0.9999	ns
CO(NH 2​ ) 2​_0.03 vs. (NH 4​) 2​SO4​_0.5 + AgNPs	0.9999	ns
CO(NH 2​ ) 2​_0.063 vs. (NH 4​) 2​SO4​_0.5 + AgNPs	0.9577	ns
CO(NH 2​ ) 2​_0.25 vs. (NH 4​) 2​SO4​_0.5 + AgNPs	0.9999	ns
CO(NH 2​ ) 2​_0.5 vs. (NH 4​) 2​SO4​_0.5 + AgNPs	0.9999	ns
CO(NH 2​ ) 2​_0.03 + AgNPs vs. (NH 4​) 2​SO4​_0.5 + AgNPs	0.9999	ns
CO(NH 2​ ) 2​_0.063 +AgNPs vs. (NH 4​) 2​SO4​_0.5 + AgNPs	0.9999	ns
CO(NH 2​ ) 2​_0.25 + AgNPs vs. (NH 4​) 2​SO4​_0.5 + AgNPs	0.9999	ns
CO(NH 2​ ) 2​_0.5 + AgNPs vs. (NH 4​) 2​SO4​_0.5 + AgNPs	0.9999	ns
AgNPs + CO(NH 2​ ) 2​_0.03 vs. (NH 4​) 2​SO4​_0.5 + AgNPs	0.9999	ns
AgNPs + CO(NH 2​ ) 2​_0.063 vs. (NH 4​) 2​SO4​_0.5 + AgNPs	0.9999	ns
AgNPs + CO(NH 2​ ) 2​_0.25 vs. (NH 4​) 2​SO4​_0.5 + AgNPs	0.9999	ns
AgNPs + CO(NH 2​ ) 2​_0.5 vs. (NH 4​) 2​SO4​_0.5 + AgNPs	0.9999	ns
AgNPs + (NH 4​) 2​SO4​_0.063 vs. AgNPs + (NH 4​) 2​SO4​_0.03	0.9999	ns
AgNPs + (NH 4​) 2​SO4​_0.25 vs. AgNPs + (NH 4​) 2​SO4​_0.03	0.9999	ns
AgNPs + (NH 4​) 2​SO4​_0.5 vs. AgNPs + (NH 4​) 2​SO4​_0.03	0.9999	ns
CO(NH 2​ ) 2​_0.03 vs. AgNPs + (NH 4​) 2​SO4​_0.03	0.9999	ns
CO(NH 2​ ) 2​_0.063 vs. AgNPs + (NH 4​) 2​SO4​_0.03	0.9992	ns
CO(NH 2​ ) 2​_0.25 vs. AgNPs + (NH 4​) 2​SO4​_0.03	0.9999	ns
CO(NH 2​ ) 2​_0.5 vs. AgNPs + (NH 4​) 2​SO4​_0.03	0.9999	ns
CO(NH 2​ ) 2​_0.03 + AgNPs vs. AgNPs + (NH 4​) 2​SO4​_0.03	0.9999	ns
CO(NH 2​ ) 2​_0.063 +AgNPs vs. AgNPs + (NH 4​) 2​SO4​_0.03	0.9999	ns
CO(NH 2​ ) 2​_0.25 + AgNPs vs. AgNPs + (NH 4​) 2​SO4​_0.03	0.9999	ns
CO(NH 2​ ) 2​_0.5 + AgNPs vs. AgNPs + (NH 4​) 2​SO4​_0.03	0.9999	ns
AgNPs + CO(NH 2​ ) 2​_0.03 vs. AgNPs + (NH 4​) 2​SO4​_0.03	0.9999	ns
AgNPs + CO(NH 2​ ) 2​_0.063 vs. AgNPs + (NH 4​) 2​SO4​_0.03	0.9999	ns
AgNPs + CO(NH 2​ ) 2​_0.25 vs. AgNPs + (NH 4​) 2​SO4​_0.03	0.9999	ns
AgNPs + CO(NH 2​ ) 2​_0.5 vs. AgNPs + (NH 4​) 2​SO4​_0.03	0.9999	ns
AgNPs + (NH 4​) 2​SO4​_0.25 vs. AgNPs + (NH 4​) 2​SO4​_0.063	0.9999	ns
AgNPs + (NH 4​) 2​SO4​_0.5 vs. AgNPs + (NH 4​) 2​SO4​_0.063	0.9999	ns
CO(NH 2​ ) 2​_0.03 vs. AgNPs + (NH 4​) 2​SO4​_0.063	0.9999	ns
CO(NH 2​ ) 2​_0.063 vs. AgNPs + (NH 4​) 2​SO4​_0.063	0.7975	ns
CO(NH 2​ ) 2​_0.25 vs. AgNPs + (NH 4​) 2​SO4​_0.063	0.9999	ns
CO(NH 2​ ) 2​_0.5 vs. AgNPs + (NH 4​) 2​SO4​_0.063	0.9999	ns
CO(NH 2​ ) 2​_0.03 + AgNPs vs. AgNPs + (NH 4​) 2​SO4​_0.063	0.9957	ns
CO(NH 2​ ) 2​_0.063 +AgNPs vs. AgNPs + (NH 4​) 2​SO4​_0.063	0.9999	ns
CO(NH 2​ ) 2​_0.25 + AgNPs vs. AgNPs + (NH 4​) 2​SO4​_0.063	0.9999	ns
CO(NH 2​ ) 2​_0.5 + AgNPs vs. AgNPs + (NH 4​) 2​SO4​_0.063	0.9999	ns
AgNPs + CO(NH 2​ ) 2​_0.03 vs. AgNPs + (NH 4​) 2​SO4​_0.063	0.9996	ns
AgNPs + CO(NH 2​ ) 2​_0.063 vs. AgNPs + (NH 4​) 2​SO4​_0.063	0.9999	ns
AgNPs + CO(NH 2​ ) 2​_0.25 vs. AgNPs + (NH 4​) 2​SO4​_0.063	0.9999	ns
AgNPs + CO(NH 2​ ) 2​_0.5 vs. AgNPs + (NH 4​) 2​SO4​_0.063	0.9999	ns
AgNPs + (NH 4​) 2​SO4​_0.5 vs. AgNPs + (NH 4​) 2​SO4​_0.25	0.9999	ns
CO(NH 2​ ) 2​_0.03 vs. AgNPs + (NH 4​) 2​SO4​_0.25	0.9999	ns
CO(NH 2​ ) 2​_0.063 vs. AgNPs + (NH 4​) 2​SO4​_0.25	0.9049	ns
CO(NH 2​ ) 2​_0.25 vs. AgNPs + (NH 4​) 2​SO4​_0.25	0.9999	ns
CO(NH 2​ ) 2​_0.5 vs. AgNPs + (NH 4​) 2​SO4​_0.25	0.9999	ns
CO(NH 2​ ) 2​_0.03 + AgNPs vs. AgNPs + (NH 4​) 2​SO4​_0.25	0.9992	ns
CO(NH 2​ ) 2​_0.063 +AgNPs vs. AgNPs + (NH 4​) 2​SO4​_0.25	0.9999	ns
CO(NH 2​ ) 2​_0.25 + AgNPs vs. AgNPs + (NH 4​) 2​SO4​_0.25	0.9999	ns
CO(NH 2​ ) 2​_0.5 + AgNPs vs. AgNPs + (NH 4​) 2​SO4​_0.25	0.9999	ns
AgNPs + CO(NH 2​ ) 2​_0.03 vs. AgNPs + (NH 4​) 2​SO4​_0.25	0.9999	ns
AgNPs + CO(NH 2​ ) 2​_0.063 vs. AgNPs + (NH 4​) 2​SO4​_0.25	0.9999	ns
AgNPs + CO(NH 2​ ) 2​_0.25 vs. AgNPs + (NH 4​) 2​SO4​_0.25	0.9999	ns
AgNPs + CO(NH 2​ ) 2​_0.5 vs. AgNPs + (NH 4​) 2​SO4​_0.25	0.9999	ns
CO(NH 2​ ) 2​_0.03 vs. AgNPs + (NH 4​) 2​SO4​_0.5	0.9999	ns
CO(NH 2​ ) 2​_0.063 vs. AgNPs + (NH 4​) 2​SO4​_0.5	0.9049	ns
CO(NH 2​ ) 2​_0.25 vs. AgNPs + (NH 4​) 2​SO4​_0.5	0.9999	ns
CO(NH 2​ ) 2​_0.5 vs. AgNPs + (NH 4​) 2​SO4​_0.5	0.9999	ns
CO(NH 2​ ) 2​_0.03 + AgNPs vs. AgNPs + (NH 4​) 2​SO4​_0.5	0.9992	ns
CO(NH 2​ ) 2​_0.063 +AgNPs vs. AgNPs + (NH 4​) 2​SO4​_0.5	0.9999	ns
CO(NH 2​ ) 2​_0.25 + AgNPs vs. AgNPs + (NH 4​) 2​SO4​_0.5	0.9999	ns
CO(NH 2​ ) 2​_0.5 + AgNPs vs. AgNPs + (NH 4​) 2​SO4​_0.5	0.9999	ns
AgNPs + CO(NH 2​ ) 2​_0.03 vs. AgNPs + (NH 4​) 2​SO4​_0.5	0.9999	ns
AgNPs + CO(NH 2​ ) 2​_0.063 vs. AgNPs + (NH 4​) 2​SO4​_0.5	0.9999	ns
AgNPs + CO(NH 2​ ) 2​_0.25 vs. AgNPs + (NH 4​) 2​SO4​_0.5	0.9999	ns
AgNPs + CO(NH 2​ ) 2​_0.5 vs. AgNPs + (NH 4​) 2​SO4​_0.5	0.9999	ns
CO(NH 2​ ) 2​_0.063 vs. CO(NH 2​ ) 2​_0.03	0.7975	ns
CO(NH 2​ ) 2​_0.25 vs. CO(NH 2​ ) 2​_0.03	0.9999	ns
CO(NH 2​ ) 2​_0.5 vs. CO(NH 2​ ) 2​_0.03	0.9999	ns
CO(NH 2​ ) 2​_0.03 + AgNPs vs. CO(NH 2​ ) 2​_0.03	0.9957	ns
CO(NH 2​ ) 2​_0.063 +AgNPs vs. CO(NH 2​ ) 2​_0.03	0.9999	ns
CO(NH 2​ ) 2​_0.25 + AgNPs vs. CO(NH 2​ ) 2​_0.03	0.9999	ns
CO(NH 2​ ) 2​_0.5 + AgNPs vs. CO(NH 2​ ) 2​_0.03	0.9999	ns
AgNPs + CO(NH 2​ ) 2​_0.03 vs. CO(NH 2​ ) 2​_0.03	0.9996	ns
AgNPs + CO(NH 2​ ) 2​_0.063 vs. CO(NH 2​ ) 2​_0.03	0.9999	ns
AgNPs + CO(NH 2​ ) 2​_0.25 vs. CO(NH 2​ ) 2​_0.03	0.9999	ns
AgNPs + CO(NH 2​ ) 2​_0.5 vs. CO(NH 2​ ) 2​_0.03	0.9999	ns
CO(NH 2​ ) 2​_0.25 vs. CO(NH 2​ ) 2​_0.063	0.9999	ns
CO(NH 2​ ) 2​_0.5 vs. CO(NH 2​ ) 2​_0.063	0.5858	ns
CO(NH 2​ ) 2​_0.03 + AgNPs vs. CO(NH 2​ ) 2​_0.063	0.9999	ns
CO(NH 2​ ) 2​_0.063 +AgNPs vs. CO(NH 2​ ) 2​_0.063	0.9999	ns
CO(NH 2​ ) 2​_0.25 + AgNPs vs. CO(NH 2​ ) 2​_0.063	0.7975	ns
CO(NH 2​ ) 2​_0.5 + AgNPs vs. CO(NH 2​ ) 2​_0.063	0.5858	ns
AgNPs + CO(NH 2​ ) 2​_0.03 vs. CO(NH 2​ ) 2​_0.063	0.9999	ns
AgNPs + CO(NH 2​ ) 2​_0.063 vs. CO(NH 2​ ) 2​_0.063	0.5858	ns
AgNPs + CO(NH 2​ ) 2​_0.25 vs. CO(NH 2​ ) 2​_0.063	0.9577	ns
AgNPs + CO(NH 2​ ) 2​_0.5 vs. CO(NH 2​ ) 2​_0.063	0.5858	ns
CO(NH 2​ ) 2​_0.5 vs. CO(NH 2​ ) 2​_0.25	0.9995	ns
CO(NH 2​ ) 2​_0.03 + AgNPs vs. CO(NH 2​ ) 2​_0.25	0.9999	ns
CO(NH 2​ ) 2​_0.063 +AgNPs vs. CO(NH 2​ ) 2​_0.25	0.9999	ns
CO(NH 2​ ) 2​_0.25 + AgNPs vs. CO(NH 2​ ) 2​_0.25	0.9999	ns
CO(NH 2​ ) 2​_0.5 + AgNPs vs. CO(NH 2​ ) 2​_0.25	0.9995	ns
AgNPs + CO(NH 2​ ) 2​_0.03 vs. CO(NH 2​ ) 2​_0.25	0.9999	ns
AgNPs + CO(NH 2​ ) 2​_0.063 vs. CO(NH 2​ ) 2​_0.25	0.9995	ns
AgNPs + CO(NH 2​ ) 2​_0.25 vs. CO(NH 2​ ) 2​_0.25	0.9999	ns
AgNPs + CO(NH 2​ ) 2​_0.5 vs. CO(NH 2​ ) 2​_0.25	0.9995	ns
CO(NH 2​ ) 2​_0.03 + AgNPs vs. CO(NH 2​ ) 2​_0.5	0.9737	ns
CO(NH 2​ ) 2​_0.063 +AgNPs vs. CO(NH 2​ ) 2​_0.5	0.9989	ns
CO(NH 2​ ) 2​_0.25 + AgNPs vs. CO(NH 2​ ) 2​_0.5	0.9999	ns
CO(NH 2​ ) 2​_0.5 + AgNPs vs. CO(NH 2​ ) 2​_0.5	0.9999	ns
AgNPs + CO(NH 2​ ) 2​_0.03 vs. CO(NH 2​ ) 2​_0.5	0.9932	ns
AgNPs + CO(NH 2​ ) 2​_0.063 vs. CO(NH 2​ ) 2​_0.5	0.9999	ns
AgNPs + CO(NH 2​ ) 2​_0.25 vs. CO(NH 2​ ) 2​_0.5	0.9999	ns
AgNPs + CO(NH 2​ ) 2​_0.5 vs. CO(NH 2​ ) 2​_0.5	0.9999	ns
CO(NH 2​ ) 2​_0.063 +AgNPs vs. CO(NH 2​ ) 2​_0.03 + AgNPs	0.9999	ns
CO(NH 2​ ) 2​_0.25 + AgNPs vs. CO(NH 2​ ) 2​_0.03 + AgNPs	0.9957	ns
CO(NH 2​ ) 2​_0.5 + AgNPs vs. CO(NH 2​ ) 2​_0.03 + AgNPs	0.9737	ns
AgNPs + CO(NH 2​ ) 2​_0.03 vs. CO(NH 2​ ) 2​_0.03 + AgNPs	0.9999	ns
AgNPs + CO(NH 2​ ) 2​_0.063 vs. CO(NH 2​ ) 2​_0.03 + AgNPs	0.9737	ns
AgNPs + CO(NH 2​ ) 2​_0.25 vs. CO(NH 2​ ) 2​_0.03 + AgNPs	0.9999	ns
AgNPs + CO(NH 2​ ) 2​_0.5 vs. CO(NH 2​ ) 2​_0.03 + AgNPs	0.9737	ns
CO(NH 2​ ) 2​_0.25 + AgNPs vs. CO(NH 2​ ) 2​_0.063 +AgNPs	0.9999	ns
CO(NH 2​ ) 2​_0.5 + AgNPs vs. CO(NH 2​ ) 2​_0.063 +AgNPs	0.9989	ns
AgNPs + CO(NH 2​ ) 2​_0.03 vs. CO(NH 2​ ) 2​_0.063 +AgNPs	0.9999	ns
AgNPs + CO(NH 2​ ) 2​_0.063 vs. CO(NH 2​ ) 2​_0.063 +AgNPs	0.9989	ns
AgNPs + CO(NH 2​ ) 2​_0.25 vs. CO(NH 2​ ) 2​_0.063 +AgNPs	0.9999	ns
AgNPs + CO(NH 2​ ) 2​_0.5 vs. CO(NH 2​ ) 2​_0.063 +AgNPs	0.9989	ns
CO(NH 2​ ) 2​_0.5 + AgNPs vs. CO(NH 2​ ) 2​_0.25 + AgNPs	0.9999	ns
AgNPs + CO(NH 2​ ) 2​_0.03 vs. CO(NH 2​ ) 2​_0.25 + AgNPs	0.9996	ns
AgNPs + CO(NH 2​ ) 2​_0.063 vs. CO(NH 2​ ) 2​_0.25 + AgNPs	0.9999	ns
AgNPs + CO(NH 2​ ) 2​_0.25 vs. CO(NH 2​ ) 2​_0.25 + AgNPs	0.9999	ns
AgNPs + CO(NH 2​ ) 2​_0.5 vs. CO(NH 2​ ) 2​_0.25 + AgNPs	0.9999	ns
AgNPs + CO(NH 2​ ) 2​_0.03 vs. CO(NH 2​ ) 2​_0.5 + AgNPs	0.9932	ns
AgNPs + CO(NH 2​ ) 2​_0.063 vs. CO(NH 2​ ) 2​_0.5 + AgNPs	0.9999	ns
AgNPs + CO(NH 2​ ) 2​_0.25 vs. CO(NH 2​ ) 2​_0.5 + AgNPs	0.9999	ns
AgNPs + CO(NH 2​ ) 2​_0.5 vs. CO(NH 2​ ) 2​_0.5 + AgNPs	0.9999	ns
AgNPs + CO(NH 2​ ) 2​_0.063 vs. AgNPs + CO(NH 2​ ) 2​_0.03	0.9932	ns
AgNPs + CO(NH 2​ ) 2​_0.25 vs. AgNPs + CO(NH 2​ ) 2​_0.03	0.9999	ns
AgNPs + CO(NH 2​ ) 2​_0.5 vs. AgNPs + CO(NH 2​ ) 2​_0.03	0.9932	ns
AgNPs + CO(NH 2​ ) 2​_0.25 vs. AgNPs + CO(NH 2​ ) 2​_0.063	0.9999	ns
AgNPs + CO(NH 2​ ) 2​_0.5 vs. AgNPs + CO(NH 2​ ) 2​_0.063	0.9999	ns
AgNPs + CO(NH 2​ ) 2​_0.5 vs. AgNPs + CO(NH 2​ ) 2​_0.25	0.9999	ns
Compact letter display
(NH 4​) 2​SO4​_0.063
CO(NH 2​ ) 2​_0.063
(NH 4​) 2​SO4​_0.03
CO(NH 2​ ) 2​_0.03 + AgNPs
AgNPs + CO(NH 2​ ) 2​_0.03
Colchicine (+)
(NH 4​) 2​SO4​_0.063 + AgNPs
CO(NH 2​ ) 2​_0.25
CO(NH 2​ ) 2​_0.063 +AgNPs
Water (-)

## Sheet: Tukey_Tot_Norm
Tukey's multiple comparisons test: Tot_anormalities	P Value	Summary
(NH 4​) 2​SO4​_0.063 vs. AgNPs	0.0166	*
(NH 4​) 2​SO4​_0.03 + AgNPs vs. AgNPs	0.0425	*
Colchicine (+) vs. Water (-)	0.5867	ns
AgNPs vs. Water (-)	0.9999	ns
(NH 4​) 2​SO4​_0.03 vs. Water (-)	0.9974	ns
(NH 4​) 2​SO4​_0.063 vs. Water (-)	0.0634	ns
(NH 4​) 2​SO4​_0.25 vs. Water (-)	0.9999	ns
(NH 4​) 2​SO4​_0.5 vs. Water (-)	0.9999	ns
(NH 4​) 2​SO4​_0.03 + AgNPs vs. Water (-)	0.1427	ns
(NH 4​) 2​SO4​_0.063 + AgNPs vs. Water (-)	0.9779	ns
(NH 4​) 2​SO4​_0.25 + AgNPs vs. Water (-)	0.7359	ns
(NH 4​) 2​SO4​_0.5 + AgNPs vs. Water (-)	0.9999	ns
AgNPs + (NH 4​) 2​SO4​_0.03 vs. Water (-)	0.9999	ns
AgNPs + (NH 4​) 2​SO4​_0.063 vs. Water (-)	0.9999	ns
AgNPs + (NH 4​) 2​SO4​_0.25 vs. Water (-)	0.9999	ns
AgNPs + (NH 4​) 2​SO4​_0.5 vs. Water (-)	0.9999	ns
CO(NH 2​ ) 2​_0.03 vs. Water (-)	0.9999	ns
CO(NH 2​ ) 2​_0.063 vs. Water (-)	0.9946	ns
CO(NH 2​ ) 2​_0.25 vs. Water (-)	0.9999	ns
CO(NH 2​ ) 2​_0.5 vs. Water (-)	0.9999	ns
CO(NH 2​ ) 2​_0.03 + AgNPs vs. Water (-)	0.727	ns
CO(NH 2​ ) 2​_0.063 +AgNPs vs. Water (-)	0.9999	ns
CO(NH 2​ ) 2​_0.5 + AgNPs vs. Water (-)	0.9999	ns
AgNPs + CO(NH 2​ ) 2​_0.03 vs. Water (-)	0.9999	ns
AgNPs + CO(NH 2​ ) 2​_0.063 vs. Water (-)	0.9999	ns
AgNPs + CO(NH 2​ ) 2​_0.25 vs. Water (-)	0.9999	ns
AgNPs + CO(NH 2​ ) 2​_0.5 vs. Water (-)	0.9999	ns
Column AA vs. Water (-)	0.9999	ns
AgNPs vs. Colchicine (+)	0.2986	ns
(NH 4​) 2​SO4​_0.03 vs. Colchicine (+)	0.9999	ns
(NH 4​) 2​SO4​_0.063 vs. Colchicine (+)	0.9999	ns
(NH 4​) 2​SO4​_0.25 vs. Colchicine (+)	0.9733	ns
(NH 4​) 2​SO4​_0.5 vs. Colchicine (+)	0.5086	ns
(NH 4​) 2​SO4​_0.03 + AgNPs vs. Colchicine (+)	0.9999	ns
(NH 4​) 2​SO4​_0.063 + AgNPs vs. Colchicine (+)	0.9999	ns
(NH 4​) 2​SO4​_0.25 + AgNPs vs. Colchicine (+)	0.9999	ns
(NH 4​) 2​SO4​_0.5 + AgNPs vs. Colchicine (+)	0.9992	ns
AgNPs + (NH 4​) 2​SO4​_0.03 vs. Colchicine (+)	0.9329	ns
AgNPs + (NH 4​) 2​SO4​_0.063 vs. Colchicine (+)	0.4346	ns
AgNPs + (NH 4​) 2​SO4​_0.25 vs. Colchicine (+)	0.935	ns
AgNPs + (NH 4​) 2​SO4​_0.5 vs. Colchicine (+)	0.91	ns
CO(NH 2​ ) 2​_0.03 vs. Colchicine (+)	0.9189	ns
CO(NH 2​ ) 2​_0.063 vs. Colchicine (+)	0.9999	ns
CO(NH 2​ ) 2​_0.25 vs. Colchicine (+)	0.818	ns
CO(NH 2​ ) 2​_0.5 vs. Colchicine (+)	0.5086	ns
CO(NH 2​ ) 2​_0.03 + AgNPs vs. Colchicine (+)	0.9999	ns
CO(NH 2​ ) 2​_0.063 +AgNPs vs. Colchicine (+)	0.6955	ns
CO(NH 2​ ) 2​_0.5 + AgNPs vs. Colchicine (+)	0.9983	ns
AgNPs + CO(NH 2​ ) 2​_0.03 vs. Colchicine (+)	0.8661	ns
AgNPs + CO(NH 2​ ) 2​_0.063 vs. Colchicine (+)	0.9893	ns
AgNPs + CO(NH 2​ ) 2​_0.25 vs. Colchicine (+)	0.6955	ns
AgNPs + CO(NH 2​ ) 2​_0.5 vs. Colchicine (+)	0.9956	ns
Column AA vs. Colchicine (+)	0.6779	ns
(NH 4​) 2​SO4​_0.03 vs. AgNPs	0.9383	ns
(NH 4​) 2​SO4​_0.25 vs. AgNPs	0.9999	ns
(NH 4​) 2​SO4​_0.5 vs. AgNPs	0.9999	ns
(NH 4​) 2​SO4​_0.063 + AgNPs vs. AgNPs	0.8168	ns
(NH 4​) 2​SO4​_0.25 + AgNPs vs. AgNPs	0.4319	ns
(NH 4​) 2​SO4​_0.5 + AgNPs vs. AgNPs	0.9999	ns
AgNPs + (NH 4​) 2​SO4​_0.03 vs. AgNPs	0.9999	ns
AgNPs + (NH 4​) 2​SO4​_0.063 vs. AgNPs	0.9999	ns
AgNPs + (NH 4​) 2​SO4​_0.25 vs. AgNPs	0.9999	ns
AgNPs + (NH 4​) 2​SO4​_0.5 vs. AgNPs	0.9999	ns
CO(NH 2​ ) 2​_0.03 vs. AgNPs	0.9999	ns
CO(NH 2​ ) 2​_0.063 vs. AgNPs	0.9104	ns
CO(NH 2​ ) 2​_0.25 vs. AgNPs	0.9999	ns
CO(NH 2​ ) 2​_0.5 vs. AgNPs	0.9999	ns
CO(NH 2​ ) 2​_0.03 + AgNPs vs. AgNPs	0.4227	ns
CO(NH 2​ ) 2​_0.063 +AgNPs vs. AgNPs	0.9999	ns
CO(NH 2​ ) 2​_0.5 + AgNPs vs. AgNPs	0.9999	ns
AgNPs + CO(NH 2​ ) 2​_0.03 vs. AgNPs	0.9999	ns
AgNPs + CO(NH 2​ ) 2​_0.063 vs. AgNPs	0.9999	ns
AgNPs + CO(NH 2​ ) 2​_0.25 vs. AgNPs	0.9999	ns
AgNPs + CO(NH 2​ ) 2​_0.5 vs. AgNPs	0.9999	ns
Column AA vs. AgNPs	0.9999	ns
(NH 4​) 2​SO4​_0.063 vs. (NH 4​) 2​SO4​_0.03	0.9883	ns
(NH 4​) 2​SO4​_0.25 vs. (NH 4​) 2​SO4​_0.03	0.9999	ns
(NH 4​) 2​SO4​_0.5 vs. (NH 4​) 2​SO4​_0.03	0.973	ns
(NH 4​) 2​SO4​_0.03 + AgNPs vs. (NH 4​) 2​SO4​_0.03	0.9986	ns
(NH 4​) 2​SO4​_0.063 + AgNPs vs. (NH 4​) 2​SO4​_0.03	0.9999	ns
(NH 4​) 2​SO4​_0.25 + AgNPs vs. (NH 4​) 2​SO4​_0.03	0.9999	ns
(NH 4​) 2​SO4​_0.5 + AgNPs vs. (NH 4​) 2​SO4​_0.03	0.9999	ns
AgNPs + (NH 4​) 2​SO4​_0.03 vs. (NH 4​) 2​SO4​_0.03	0.9999	ns
AgNPs + (NH 4​) 2​SO4​_0.063 vs. (NH 4​) 2​SO4​_0.03	0.951	ns
AgNPs + (NH 4​) 2​SO4​_0.25 vs. (NH 4​) 2​SO4​_0.03	0.9999	ns
AgNPs + (NH 4​) 2​SO4​_0.5 vs. (NH 4​) 2​SO4​_0.03	0.9999	ns
CO(NH 2​ ) 2​_0.03 vs. (NH 4​) 2​SO4​_0.03	0.9999	ns
CO(NH 2​ ) 2​_0.063 vs. (NH 4​) 2​SO4​_0.03	0.9999	ns
CO(NH 2​ ) 2​_0.25 vs. (NH 4​) 2​SO4​_0.03	0.9995	ns
CO(NH 2​ ) 2​_0.5 vs. (NH 4​) 2​SO4​_0.03	0.973	ns
CO(NH 2​ ) 2​_0.03 + AgNPs vs. (NH 4​) 2​SO4​_0.03	0.9999	ns
CO(NH 2​ ) 2​_0.063 +AgNPs vs. (NH 4​) 2​SO4​_0.03	0.9961	ns
CO(NH 2​ ) 2​_0.5 + AgNPs vs. (NH 4​) 2​SO4​_0.03	0.9999	ns
AgNPs + CO(NH 2​ ) 2​_0.03 vs. (NH 4​) 2​SO4​_0.03	0.9998	ns
AgNPs + CO(NH 2​ ) 2​_0.063 vs. (NH 4​) 2​SO4​_0.03	0.9999	ns
AgNPs + CO(NH 2​ ) 2​_0.25 vs. (NH 4​) 2​SO4​_0.03	0.9961	ns
AgNPs + CO(NH 2​ ) 2​_0.5 vs. (NH 4​) 2​SO4​_0.03	0.9999	ns
Column AA vs. (NH 4​) 2​SO4​_0.03	0.9952	ns
(NH 4​) 2​SO4​_0.25 vs. (NH 4​) 2​SO4​_0.063	0.6379	ns
(NH 4​) 2​SO4​_0.5 vs. (NH 4​) 2​SO4​_0.063	0.1055	ns
(NH 4​) 2​SO4​_0.03 + AgNPs vs. (NH 4​) 2​SO4​_0.063	0.9999	ns
(NH 4​) 2​SO4​_0.063 + AgNPs vs. (NH 4​) 2​SO4​_0.063	0.9983	ns
(NH 4​) 2​SO4​_0.25 + AgNPs vs. (NH 4​) 2​SO4​_0.063	0.9999	ns
(NH 4​) 2​SO4​_0.5 + AgNPs vs. (NH 4​) 2​SO4​_0.063	0.9112	ns
AgNPs + (NH 4​) 2​SO4​_0.03 vs. (NH 4​) 2​SO4​_0.063	0.498	ns
AgNPs + (NH 4​) 2​SO4​_0.063 vs. (NH 4​) 2​SO4​_0.063	0.0791	ns
AgNPs + (NH 4​) 2​SO4​_0.25 vs. (NH 4​) 2​SO4​_0.063	0.5035	ns
AgNPs + (NH 4​) 2​SO4​_0.5 vs. (NH 4​) 2​SO4​_0.063	0.4461	ns
CO(NH 2​ ) 2​_0.03 vs. (NH 4​) 2​SO4​_0.063	0.465	ns
CO(NH 2​ ) 2​_0.063 vs. (NH 4​) 2​SO4​_0.063	0.993	ns
CO(NH 2​ ) 2​_0.25 vs. (NH 4​) 2​SO4​_0.063	0.3094	ns
CO(NH 2​ ) 2​_0.5 vs. (NH 4​) 2​SO4​_0.063	0.1055	ns
CO(NH 2​ ) 2​_0.03 + AgNPs vs. (NH 4​) 2​SO4​_0.063	0.9999	ns
CO(NH 2​ ) 2​_0.063 +AgNPs vs. (NH 4​) 2​SO4​_0.063	0.2027	ns
CO(NH 2​ ) 2​_0.5 + AgNPs vs. (NH 4​) 2​SO4​_0.063	0.8767	ns
AgNPs + CO(NH 2​ ) 2​_0.03 vs. (NH 4​) 2​SO4​_0.063	0.371	ns
AgNPs + CO(NH 2​ ) 2​_0.063 vs. (NH 4​) 2​SO4​_0.063	0.6981	ns
AgNPs + CO(NH 2​ ) 2​_0.25 vs. (NH 4​) 2​SO4​_0.063	0.2027	ns
AgNPs + CO(NH 2​ ) 2​_0.5 vs. (NH 4​) 2​SO4​_0.063	0.8186	ns
Column AA vs. (NH 4​) 2​SO4​_0.063	0.191	ns
(NH 4​) 2​SO4​_0.5 vs. (NH 4​) 2​SO4​_0.25	0.9999	ns
(NH 4​) 2​SO4​_0.03 + AgNPs vs. (NH 4​) 2​SO4​_0.25	0.7988	ns
(NH 4​) 2​SO4​_0.063 + AgNPs vs. (NH 4​) 2​SO4​_0.25	0.9999	ns
(NH 4​) 2​SO4​_0.25 + AgNPs vs. (NH 4​) 2​SO4​_0.25	0.9911	ns
(NH 4​) 2​SO4​_0.5 + AgNPs vs. (NH 4​) 2​SO4​_0.25	0.9999	ns
AgNPs + (NH 4​) 2​SO4​_0.03 vs. (NH 4​) 2​SO4​_0.25	0.9999	ns
AgNPs + (NH 4​) 2​SO4​_0.063 vs. (NH 4​) 2​SO4​_0.25	0.9999	ns
AgNPs + (NH 4​) 2​SO4​_0.25 vs. (NH 4​) 2​SO4​_0.25	0.9999	ns
AgNPs + (NH 4​) 2​SO4​_0.5 vs. (NH 4​) 2​SO4​_0.25	0.9999	ns
CO(NH 2​ ) 2​_0.03 vs. (NH 4​) 2​SO4​_0.25	0.9999	ns
CO(NH 2​ ) 2​_0.063 vs. (NH 4​) 2​SO4​_0.25	0.9999	ns
CO(NH 2​ ) 2​_0.25 vs. (NH 4​) 2​SO4​_0.25	0.9999	ns
CO(NH 2​ ) 2​_0.5 vs. (NH 4​) 2​SO4​_0.25	0.9999	ns
CO(NH 2​ ) 2​_0.03 + AgNPs vs. (NH 4​) 2​SO4​_0.25	0.9904	ns
CO(NH 2​ ) 2​_0.063 +AgNPs vs. (NH 4​) 2​SO4​_0.25	0.9999	ns
CO(NH 2​ ) 2​_0.5 + AgNPs vs. (NH 4​) 2​SO4​_0.25	0.9999	ns
AgNPs + CO(NH 2​ ) 2​_0.03 vs. (NH 4​) 2​SO4​_0.25	0.9999	ns
AgNPs + CO(NH 2​ ) 2​_0.063 vs. (NH 4​) 2​SO4​_0.25	0.9999	ns
AgNPs + CO(NH 2​ ) 2​_0.25 vs. (NH 4​) 2​SO4​_0.25	0.9999	ns
AgNPs + CO(NH 2​ ) 2​_0.5 vs. (NH 4​) 2​SO4​_0.25	0.9999	ns
Column AA vs. (NH 4​) 2​SO4​_0.25	0.9999	ns
(NH 4​) 2​SO4​_0.03 + AgNPs vs. (NH 4​) 2​SO4​_0.5	0.1878	ns
(NH 4​) 2​SO4​_0.063 + AgNPs vs. (NH 4​) 2​SO4​_0.5	0.9187	ns
(NH 4​) 2​SO4​_0.25 + AgNPs vs. (NH 4​) 2​SO4​_0.5	0.6318	ns
(NH 4​) 2​SO4​_0.5 + AgNPs vs. (NH 4​) 2​SO4​_0.5	0.9999	ns
AgNPs + (NH 4​) 2​SO4​_0.03 vs. (NH 4​) 2​SO4​_0.5	0.9999	ns
AgNPs + (NH 4​) 2​SO4​_0.063 vs. (NH 4​) 2​SO4​_0.5	0.9999	ns
AgNPs + (NH 4​) 2​SO4​_0.25 vs. (NH 4​) 2​SO4​_0.5	0.9999	ns
AgNPs + (NH 4​) 2​SO4​_0.5 vs. (NH 4​) 2​SO4​_0.5	0.9999	ns
CO(NH 2​ ) 2​_0.03 vs. (NH 4​) 2​SO4​_0.5	0.9999	ns
CO(NH 2​ ) 2​_0.063 vs. (NH 4​) 2​SO4​_0.5	0.9611	ns
CO(NH 2​ ) 2​_0.25 vs. (NH 4​) 2​SO4​_0.5	0.9999	ns
CO(NH 2​ ) 2​_0.5 vs. (NH 4​) 2​SO4​_0.5	0.9999	ns
CO(NH 2​ ) 2​_0.03 + AgNPs vs. (NH 4​) 2​SO4​_0.5	0.624	ns
CO(NH 2​ ) 2​_0.063 +AgNPs vs. (NH 4​) 2​SO4​_0.5	0.9999	ns
CO(NH 2​ ) 2​_0.5 + AgNPs vs. (NH 4​) 2​SO4​_0.5	0.9999	ns
AgNPs + CO(NH 2​ ) 2​_0.03 vs. (NH 4​) 2​SO4​_0.5	0.9999	ns
AgNPs + CO(NH 2​ ) 2​_0.063 vs. (NH 4​) 2​SO4​_0.5	0.9999	ns
AgNPs + CO(NH 2​ ) 2​_0.25 vs. (NH 4​) 2​SO4​_0.5	0.9999	ns
AgNPs + CO(NH 2​ ) 2​_0.5 vs. (NH 4​) 2​SO4​_0.5	0.9999	ns
Column AA vs. (NH 4​) 2​SO4​_0.5	0.9999	ns
(NH 4​) 2​SO4​_0.063 + AgNPs vs. (NH 4​) 2​SO4​_0.03 + AgNPs	0.9999	ns
(NH 4​) 2​SO4​_0.25 + AgNPs vs. (NH 4​) 2​SO4​_0.03 + AgNPs	0.9999	ns
(NH 4​) 2​SO4​_0.5 + AgNPs vs. (NH 4​) 2​SO4​_0.03 + AgNPs	0.9729	ns
AgNPs + (NH 4​) 2​SO4​_0.03 vs. (NH 4​) 2​SO4​_0.03 + AgNPs	0.6735	ns
AgNPs + (NH 4​) 2​SO4​_0.063 vs. (NH 4​) 2​SO4​_0.03 + AgNPs	0.1453	ns
AgNPs + (NH 4​) 2​SO4​_0.25 vs. (NH 4​) 2​SO4​_0.03 + AgNPs	0.6789	ns
AgNPs + (NH 4​) 2​SO4​_0.5 vs. (NH 4​) 2​SO4​_0.03 + AgNPs	0.6212	ns
CO(NH 2​ ) 2​_0.03 vs. (NH 4​) 2​SO4​_0.03 + AgNPs	0.6407	ns
CO(NH 2​ ) 2​_0.063 vs. (NH 4​) 2​SO4​_0.03 + AgNPs	0.9994	ns
CO(NH 2​ ) 2​_0.25 vs. (NH 4​) 2​SO4​_0.03 + AgNPs	0.4677	ns
CO(NH 2​ ) 2​_0.5 vs. (NH 4​) 2​SO4​_0.03 + AgNPs	0.1878	ns
CO(NH 2​ ) 2​_0.03 + AgNPs vs. (NH 4​) 2​SO4​_0.03 + AgNPs	0.9999	ns
CO(NH 2​ ) 2​_0.063 +AgNPs vs. (NH 4​) 2​SO4​_0.03 + AgNPs	0.3301	ns
CO(NH 2​ ) 2​_0.5 + AgNPs vs. (NH 4​) 2​SO4​_0.03 + AgNPs	0.957	ns
AgNPs + CO(NH 2​ ) 2​_0.03 vs. (NH 4​) 2​SO4​_0.03 + AgNPs	0.5398	ns
AgNPs + CO(NH 2​ ) 2​_0.063 vs. (NH 4​) 2​SO4​_0.03 + AgNPs	0.8554	ns
AgNPs + CO(NH 2​ ) 2​_0.25 vs. (NH 4​) 2​SO4​_0.03 + AgNPs	0.3301	ns
AgNPs + CO(NH 2​ ) 2​_0.5 vs. (NH 4​) 2​SO4​_0.03 + AgNPs	0.9257	ns
Column AA vs. (NH 4​) 2​SO4​_0.03 + AgNPs	0.314	ns
(NH 4​) 2​SO4​_0.25 + AgNPs vs. (NH 4​) 2​SO4​_0.063 + AgNPs	0.9999	ns
(NH 4​) 2​SO4​_0.5 + AgNPs vs. (NH 4​) 2​SO4​_0.063 + AgNPs	0.9999	ns
AgNPs + (NH 4​) 2​SO4​_0.03 vs. (NH 4​) 2​SO4​_0.063 + AgNPs	0.9997	ns
AgNPs + (NH 4​) 2​SO4​_0.063 vs. (NH 4​) 2​SO4​_0.063 + AgNPs	0.8741	ns
AgNPs + (NH 4​) 2​SO4​_0.25 vs. (NH 4​) 2​SO4​_0.063 + AgNPs	0.9998	ns
AgNPs + (NH 4​) 2​SO4​_0.5 vs. (NH 4​) 2​SO4​_0.063 + AgNPs	0.9994	ns
CO(NH 2​ ) 2​_0.03 vs. (NH 4​) 2​SO4​_0.063 + AgNPs	0.9996	ns
CO(NH 2​ ) 2​_0.063 vs. (NH 4​) 2​SO4​_0.063 + AgNPs	0.9999	ns
CO(NH 2​ ) 2​_0.25 vs. (NH 4​) 2​SO4​_0.063 + AgNPs	0.9956	ns
CO(NH 2​ ) 2​_0.5 vs. (NH 4​) 2​SO4​_0.063 + AgNPs	0.9187	ns
CO(NH 2​ ) 2​_0.03 + AgNPs vs. (NH 4​) 2​SO4​_0.063 + AgNPs	0.9999	ns
CO(NH 2​ ) 2​_0.063 +AgNPs vs. (NH 4​) 2​SO4​_0.063 + AgNPs	0.9806	ns
CO(NH 2​ ) 2​_0.5 + AgNPs vs. (NH 4​) 2​SO4​_0.063 + AgNPs	0.9999	ns
AgNPs + CO(NH 2​ ) 2​_0.03 vs. (NH 4​) 2​SO4​_0.063 + AgNPs	0.9982	ns
AgNPs + CO(NH 2​ ) 2​_0.063 vs. (NH 4​) 2​SO4​_0.063 + AgNPs	0.9999	ns
AgNPs + CO(NH 2​ ) 2​_0.25 vs. (NH 4​) 2​SO4​_0.063 + AgNPs	0.9806	ns
AgNPs + CO(NH 2​ ) 2​_0.5 vs. (NH 4​) 2​SO4​_0.063 + AgNPs	0.9999	ns
Column AA vs. (NH 4​) 2​SO4​_0.063 + AgNPs	0.9771	ns
(NH 4​) 2​SO4​_0.5 + AgNPs vs. (NH 4​) 2​SO4​_0.25 + AgNPs	0.9999	ns
AgNPs + (NH 4​) 2​SO4​_0.03 vs. (NH 4​) 2​SO4​_0.25 + AgNPs	0.9716	ns
AgNPs + (NH 4​) 2​SO4​_0.063 vs. (NH 4​) 2​SO4​_0.25 + AgNPs	0.5558	ns
AgNPs + (NH 4​) 2​SO4​_0.25 vs. (NH 4​) 2​SO4​_0.25 + AgNPs	0.9728	ns
AgNPs + (NH 4​) 2​SO4​_0.5 vs. (NH 4​) 2​SO4​_0.25 + AgNPs	0.9588	ns
CO(NH 2​ ) 2​_0.03 vs. (NH 4​) 2​SO4​_0.25 + AgNPs	0.9639	ns
CO(NH 2​ ) 2​_0.063 vs. (NH 4​) 2​SO4​_0.25 + AgNPs	0.9999	ns
CO(NH 2​ ) 2​_0.25 vs. (NH 4​) 2​SO4​_0.25 + AgNPs	0.8989	ns
CO(NH 2​ ) 2​_0.5 vs. (NH 4​) 2​SO4​_0.25 + AgNPs	0.6318	ns
CO(NH 2​ ) 2​_0.03 + AgNPs vs. (NH 4​) 2​SO4​_0.25 + AgNPs	0.9999	ns
CO(NH 2​ ) 2​_0.063 +AgNPs vs. (NH 4​) 2​SO4​_0.25 + AgNPs	0.8037	ns
CO(NH 2​ ) 2​_0.5 + AgNPs vs. (NH 4​) 2​SO4​_0.25 + AgNPs	0.9997	ns
AgNPs + CO(NH 2​ ) 2​_0.03 vs. (NH 4​) 2​SO4​_0.25 + AgNPs	0.9318	ns
AgNPs + CO(NH 2​ ) 2​_0.063 vs. (NH 4​) 2​SO4​_0.25 + AgNPs	0.9974	ns
AgNPs + CO(NH 2​ ) 2​_0.25 vs. (NH 4​) 2​SO4​_0.25 + AgNPs	0.8037	ns
AgNPs + CO(NH 2​ ) 2​_0.5 vs. (NH 4​) 2​SO4​_0.25 + AgNPs	0.9991	ns
Column AA vs. (NH 4​) 2​SO4​_0.25 + AgNPs	0.7888	ns
AgNPs + (NH 4​) 2​SO4​_0.03 vs. (NH 4​) 2​SO4​_0.5 + AgNPs	0.9999	ns
AgNPs + (NH 4​) 2​SO4​_0.063 vs. (NH 4​) 2​SO4​_0.5 + AgNPs	0.9995	ns
AgNPs + (NH 4​) 2​SO4​_0.25 vs. (NH 4​) 2​SO4​_0.5 + AgNPs	0.9999	ns
AgNPs + (NH 4​) 2​SO4​_0.5 vs. (NH 4​) 2​SO4​_0.5 + AgNPs	0.9999	ns
CO(NH 2​ ) 2​_0.03 vs. (NH 4​) 2​SO4​_0.5 + AgNPs	0.9999	ns
CO(NH 2​ ) 2​_0.063 vs. (NH 4​) 2​SO4​_0.5 + AgNPs	0.9999	ns
CO(NH 2​ ) 2​_0.25 vs. (NH 4​) 2​SO4​_0.5 + AgNPs	0.9999	ns
CO(NH 2​ ) 2​_0.5 vs. (NH 4​) 2​SO4​_0.5 + AgNPs	0.9999	ns
CO(NH 2​ ) 2​_0.03 + AgNPs vs. (NH 4​) 2​SO4​_0.5 + AgNPs	0.9999	ns
CO(NH 2​ ) 2​_0.063 +AgNPs vs. (NH 4​) 2​SO4​_0.5 + AgNPs	0.9999	ns
CO(NH 2​ ) 2​_0.5 + AgNPs vs. (NH 4​) 2​SO4​_0.5 + AgNPs	0.9999	ns
AgNPs + CO(NH 2​ ) 2​_0.03 vs. (NH 4​) 2​SO4​_0.5 + AgNPs	0.9999	ns
AgNPs + CO(NH 2​ ) 2​_0.063 vs. (NH 4​) 2​SO4​_0.5 + AgNPs	0.9999	ns
AgNPs + CO(NH 2​ ) 2​_0.25 vs. (NH 4​) 2​SO4​_0.5 + AgNPs	0.9999	ns
AgNPs + CO(NH 2​ ) 2​_0.5 vs. (NH 4​) 2​SO4​_0.5 + AgNPs	0.9999	ns
Column AA vs. (NH 4​) 2​SO4​_0.5 + AgNPs	0.9999	ns
AgNPs + (NH 4​) 2​SO4​_0.063 vs. AgNPs + (NH 4​) 2​SO4​_0.03	0.9999	ns
AgNPs + (NH 4​) 2​SO4​_0.25 vs. AgNPs + (NH 4​) 2​SO4​_0.03	0.9999	ns
AgNPs + (NH 4​) 2​SO4​_0.5 vs. AgNPs + (NH 4​) 2​SO4​_0.03	0.9999	ns
CO(NH 2​ ) 2​_0.03 vs. AgNPs + (NH 4​) 2​SO4​_0.03	0.9999	ns
CO(NH 2​ ) 2​_0.063 vs. AgNPs + (NH 4​) 2​SO4​_0.03	0.9999	ns
CO(NH 2​ ) 2​_0.25 vs. AgNPs + (NH 4​) 2​SO4​_0.03	0.9999	ns
CO(NH 2​ ) 2​_0.5 vs. AgNPs + (NH 4​) 2​SO4​_0.03	0.9999	ns
CO(NH 2​ ) 2​_0.03 + AgNPs vs. AgNPs + (NH 4​) 2​SO4​_0.03	0.9698	ns
CO(NH 2​ ) 2​_0.063 +AgNPs vs. AgNPs + (NH 4​) 2​SO4​_0.03	0.9999	ns
CO(NH 2​ ) 2​_0.5 + AgNPs vs. AgNPs + (NH 4​) 2​SO4​_0.03	0.9999	ns
AgNPs + CO(NH 2​ ) 2​_0.03 vs. AgNPs + (NH 4​) 2​SO4​_0.03	0.9999	ns
AgNPs + CO(NH 2​ ) 2​_0.063 vs. AgNPs + (NH 4​) 2​SO4​_0.03	0.9999	ns
AgNPs + CO(NH 2​ ) 2​_0.25 vs. AgNPs + (NH 4​) 2​SO4​_0.03	0.9999	ns
AgNPs + CO(NH 2​ ) 2​_0.5 vs. AgNPs + (NH 4​) 2​SO4​_0.03	0.9999	ns
Column AA vs. AgNPs + (NH 4​) 2​SO4​_0.03	0.9999	ns
AgNPs + (NH 4​) 2​SO4​_0.25 vs. AgNPs + (NH 4​) 2​SO4​_0.063	0.9999	ns
AgNPs + (NH 4​) 2​SO4​_0.5 vs. AgNPs + (NH 4​) 2​SO4​_0.063	0.9999	ns
CO(NH 2​ ) 2​_0.03 vs. AgNPs + (NH 4​) 2​SO4​_0.063	0.9999	ns
CO(NH 2​ ) 2​_0.063 vs. AgNPs + (NH 4​) 2​SO4​_0.063	0.933	ns
CO(NH 2​ ) 2​_0.25 vs. AgNPs + (NH 4​) 2​SO4​_0.063	0.9999	ns
CO(NH 2​ ) 2​_0.5 vs. AgNPs + (NH 4​) 2​SO4​_0.063	0.9999	ns
CO(NH 2​ ) 2​_0.03 + AgNPs vs. AgNPs + (NH 4​) 2​SO4​_0.063	0.5479	ns
CO(NH 2​ ) 2​_0.063 +AgNPs vs. AgNPs + (NH 4​) 2​SO4​_0.063	0.9999	ns
CO(NH 2​ ) 2​_0.5 + AgNPs vs. AgNPs + (NH 4​) 2​SO4​_0.063	0.9998	ns
AgNPs + CO(NH 2​ ) 2​_0.03 vs. AgNPs + (NH 4​) 2​SO4​_0.063	0.9999	ns
AgNPs + CO(NH 2​ ) 2​_0.063 vs. AgNPs + (NH 4​) 2​SO4​_0.063	0.9999	ns
AgNPs + CO(NH 2​ ) 2​_0.25 vs. AgNPs + (NH 4​) 2​SO4​_0.063	0.9999	ns
AgNPs + CO(NH 2​ ) 2​_0.5 vs. AgNPs + (NH 4​) 2​SO4​_0.063	0.9999	ns
Column AA vs. AgNPs + (NH 4​) 2​SO4​_0.063	0.9999	ns
AgNPs + (NH 4​) 2​SO4​_0.5 vs. AgNPs + (NH 4​) 2​SO4​_0.25	0.9999	ns
CO(NH 2​ ) 2​_0.03 vs. AgNPs + (NH 4​) 2​SO4​_0.25	0.9999	ns
CO(NH 2​ ) 2​_0.063 vs. AgNPs + (NH 4​) 2​SO4​_0.25	0.9999	ns
CO(NH 2​ ) 2​_0.25 vs. AgNPs + (NH 4​) 2​SO4​_0.25	0.9999	ns
CO(NH 2​ ) 2​_0.5 vs. AgNPs + (NH 4​) 2​SO4​_0.25	0.9999	ns
CO(NH 2​ ) 2​_0.03 + AgNPs vs. AgNPs + (NH 4​) 2​SO4​_0.25	0.971	ns
CO(NH 2​ ) 2​_0.063 +AgNPs vs. AgNPs + (NH 4​) 2​SO4​_0.25	0.9999	ns
CO(NH 2​ ) 2​_0.5 + AgNPs vs. AgNPs + (NH 4​) 2​SO4​_0.25	0.9999	ns
AgNPs + CO(NH 2​ ) 2​_0.03 vs. AgNPs + (NH 4​) 2​SO4​_0.25	0.9999	ns
AgNPs + CO(NH 2​ ) 2​_0.063 vs. AgNPs + (NH 4​) 2​SO4​_0.25	0.9999	ns
AgNPs + CO(NH 2​ ) 2​_0.25 vs. AgNPs + (NH 4​) 2​SO4​_0.25	0.9999	ns
AgNPs + CO(NH 2​ ) 2​_0.5 vs. AgNPs + (NH 4​) 2​SO4​_0.25	0.9999	ns
Column AA vs. AgNPs + (NH 4​) 2​SO4​_0.25	0.9999	ns
CO(NH 2​ ) 2​_0.03 vs. AgNPs + (NH 4​) 2​SO4​_0.5	0.9999	ns
CO(NH 2​ ) 2​_0.063 vs. AgNPs + (NH 4​) 2​SO4​_0.5	0.9999	ns
CO(NH 2​ ) 2​_0.25 vs. AgNPs + (NH 4​) 2​SO4​_0.5	0.9999	ns
CO(NH 2​ ) 2​_0.5 vs. AgNPs + (NH 4​) 2​SO4​_0.5	0.9999	ns
CO(NH 2​ ) 2​_0.03 + AgNPs vs. AgNPs + (NH 4​) 2​SO4​_0.5	0.9564	ns
CO(NH 2​ ) 2​_0.063 +AgNPs vs. AgNPs + (NH 4​) 2​SO4​_0.5	0.9999	ns
CO(NH 2​ ) 2​_0.5 + AgNPs vs. AgNPs + (NH 4​) 2​SO4​_0.5	0.9999	ns
AgNPs + CO(NH 2​ ) 2​_0.03 vs. AgNPs + (NH 4​) 2​SO4​_0.5	0.9999	ns
AgNPs + CO(NH 2​ ) 2​_0.063 vs. AgNPs + (NH 4​) 2​SO4​_0.5	0.9999	ns
AgNPs + CO(NH 2​ ) 2​_0.25 vs. AgNPs + (NH 4​) 2​SO4​_0.5	0.9999	ns
AgNPs + CO(NH 2​ ) 2​_0.5 vs. AgNPs + (NH 4​) 2​SO4​_0.5	0.9999	ns
Column AA vs. AgNPs + (NH 4​) 2​SO4​_0.5	0.9999	ns
CO(NH 2​ ) 2​_0.063 vs. CO(NH 2​ ) 2​_0.03	0.9999	ns
CO(NH 2​ ) 2​_0.25 vs. CO(NH 2​ ) 2​_0.03	0.9999	ns
CO(NH 2​ ) 2​_0.5 vs. CO(NH 2​ ) 2​_0.03	0.9999	ns
CO(NH 2​ ) 2​_0.03 + AgNPs vs. CO(NH 2​ ) 2​_0.03	0.9618	ns
CO(NH 2​ ) 2​_0.063 +AgNPs vs. CO(NH 2​ ) 2​_0.03	0.9999	ns
CO(NH 2​ ) 2​_0.5 + AgNPs vs. CO(NH 2​ ) 2​_0.03	0.9999	ns
AgNPs + CO(NH 2​ ) 2​_0.03 vs. CO(NH 2​ ) 2​_0.03	0.9999	ns
AgNPs + CO(NH 2​ ) 2​_0.063 vs. CO(NH 2​ ) 2​_0.03	0.9999	ns
AgNPs + CO(NH 2​ ) 2​_0.25 vs. CO(NH 2​ ) 2​_0.03	0.9999	ns
AgNPs + CO(NH 2​ ) 2​_0.5 vs. CO(NH 2​ ) 2​_0.03	0.9999	ns
Column AA vs. CO(NH 2​ ) 2​_0.03	0.9999	ns
CO(NH 2​ ) 2​_0.25 vs. CO(NH 2​ ) 2​_0.063	0.9989	ns
CO(NH 2​ ) 2​_0.5 vs. CO(NH 2​ ) 2​_0.063	0.9611	ns
CO(NH 2​ ) 2​_0.03 + AgNPs vs. CO(NH 2​ ) 2​_0.063	0.9999	ns
CO(NH 2​ ) 2​_0.063 +AgNPs vs. CO(NH 2​ ) 2​_0.063	0.9934	ns
CO(NH 2​ ) 2​_0.5 + AgNPs vs. CO(NH 2​ ) 2​_0.063	0.9999	ns
AgNPs + CO(NH 2​ ) 2​_0.03 vs. CO(NH 2​ ) 2​_0.063	0.9996	ns
AgNPs + CO(NH 2​ ) 2​_0.063 vs. CO(NH 2​ ) 2​_0.063	0.9999	ns
AgNPs + CO(NH 2​ ) 2​_0.25 vs. CO(NH 2​ ) 2​_0.063	0.9934	ns
AgNPs + CO(NH 2​ ) 2​_0.5 vs. CO(NH 2​ ) 2​_0.063	0.9999	ns
Column AA vs. CO(NH 2​ ) 2​_0.063	0.9919	ns
CO(NH 2​ ) 2​_0.5 vs. CO(NH 2​ ) 2​_0.25	0.9999	ns
CO(NH 2​ ) 2​_0.03 + AgNPs vs. CO(NH 2​ ) 2​_0.25	0.8946	ns
CO(NH 2​ ) 2​_0.063 +AgNPs vs. CO(NH 2​ ) 2​_0.25	0.9999	ns
CO(NH 2​ ) 2​_0.5 + AgNPs vs. CO(NH 2​ ) 2​_0.25	0.9999	ns
AgNPs + CO(NH 2​ ) 2​_0.03 vs. CO(NH 2​ ) 2​_0.25	0.9999	ns
AgNPs + CO(NH 2​ ) 2​_0.063 vs. CO(NH 2​ ) 2​_0.25	0.9999	ns
AgNPs + CO(NH 2​ ) 2​_0.25 vs. CO(NH 2​ ) 2​_0.25	0.9999	ns
AgNPs + CO(NH 2​ ) 2​_0.5 vs. CO(NH 2​ ) 2​_0.25	0.9999	ns
Column AA vs. CO(NH 2​ ) 2​_0.25	0.9999	ns
CO(NH 2​ ) 2​_0.03 + AgNPs vs. CO(NH 2​ ) 2​_0.5	0.624	ns
CO(NH 2​ ) 2​_0.063 +AgNPs vs. CO(NH 2​ ) 2​_0.5	0.9999	ns
CO(NH 2​ ) 2​_0.5 + AgNPs vs. CO(NH 2​ ) 2​_0.5	0.9999	ns
AgNPs + CO(NH 2​ ) 2​_0.03 vs. CO(NH 2​ ) 2​_0.5	0.9999	ns
AgNPs + CO(NH 2​ ) 2​_0.063 vs. CO(NH 2​ ) 2​_0.5	0.9999	ns
AgNPs + CO(NH 2​ ) 2​_0.25 vs. CO(NH 2​ ) 2​_0.5	0.9999	ns
AgNPs + CO(NH 2​ ) 2​_0.5 vs. CO(NH 2​ ) 2​_0.5	0.9999	ns
Column AA vs. CO(NH 2​ ) 2​_0.5	0.9999	ns
CO(NH 2​ ) 2​_0.063 +AgNPs vs. CO(NH 2​ ) 2​_0.03 + AgNPs	0.7974	ns
CO(NH 2​ ) 2​_0.5 + AgNPs vs. CO(NH 2​ ) 2​_0.03 + AgNPs	0.9997	ns
AgNPs + CO(NH 2​ ) 2​_0.03 vs. CO(NH 2​ ) 2​_0.03 + AgNPs	0.9284	ns
AgNPs + CO(NH 2​ ) 2​_0.063 vs. CO(NH 2​ ) 2​_0.03 + AgNPs	0.9972	ns
AgNPs + CO(NH 2​ ) 2​_0.25 vs. CO(NH 2​ ) 2​_0.03 + AgNPs	0.7974	ns
AgNPs + CO(NH 2​ ) 2​_0.5 vs. CO(NH 2​ ) 2​_0.03 + AgNPs	0.999	ns
Column AA vs. CO(NH 2​ ) 2​_0.03 + AgNPs	0.7823	ns
CO(NH 2​ ) 2​_0.5 + AgNPs vs. CO(NH 2​ ) 2​_0.063 +AgNPs	0.9999	ns
AgNPs + CO(NH 2​ ) 2​_0.03 vs. CO(NH 2​ ) 2​_0.063 +AgNPs	0.9999	ns
AgNPs + CO(NH 2​ ) 2​_0.063 vs. CO(NH 2​ ) 2​_0.063 +AgNPs	0.9999	ns
AgNPs + CO(NH 2​ ) 2​_0.25 vs. CO(NH 2​ ) 2​_0.063 +AgNPs	0.9999	ns
AgNPs + CO(NH 2​ ) 2​_0.5 vs. CO(NH 2​ ) 2​_0.063 +AgNPs	0.9999	ns
Column AA vs. CO(NH 2​ ) 2​_0.063 +AgNPs	0.9999	ns
AgNPs + CO(NH 2​ ) 2​_0.03 vs. CO(NH 2​ ) 2​_0.5 + AgNPs	0.9999	ns
AgNPs + CO(NH 2​ ) 2​_0.063 vs. CO(NH 2​ ) 2​_0.5 + AgNPs	0.9999	ns
AgNPs + CO(NH 2​ ) 2​_0.25 vs. CO(NH 2​ ) 2​_0.5 + AgNPs	0.9999	ns
AgNPs + CO(NH 2​ ) 2​_0.5 vs. CO(NH 2​ ) 2​_0.5 + AgNPs	0.9999	ns
Column AA vs. CO(NH 2​ ) 2​_0.5 + AgNPs	0.9999	ns
AgNPs + CO(NH 2​ ) 2​_0.063 vs. AgNPs + CO(NH 2​ ) 2​_0.03	0.9999	ns
AgNPs + CO(NH 2​ ) 2​_0.25 vs. AgNPs + CO(NH 2​ ) 2​_0.03	0.9999	ns
AgNPs + CO(NH 2​ ) 2​_0.5 vs. AgNPs + CO(NH 2​ ) 2​_0.03	0.9999	ns
Column AA vs. AgNPs + CO(NH 2​ ) 2​_0.03	0.9999	ns
AgNPs + CO(NH 2​ ) 2​_0.25 vs. AgNPs + CO(NH 2​ ) 2​_0.063	0.9999	ns
AgNPs + CO(NH 2​ ) 2​_0.5 vs. AgNPs + CO(NH 2​ ) 2​_0.063	0.9999	ns
Column AA vs. AgNPs + CO(NH 2​ ) 2​_0.063	0.9999	ns
AgNPs + CO(NH 2​ ) 2​_0.5 vs. AgNPs + CO(NH 2​ ) 2​_0.25	0.9999	ns
Column AA vs. AgNPs + CO(NH 2​ ) 2​_0.25	0.9999	ns
Column AA vs. AgNPs + CO(NH 2​ ) 2​_0.5	0.9999	ns
